# Supplementary material for: Crystal structure of [propane-1,3-diylbis(piperidine-4,1-di­yl)]bis­[(pyridin-4-yl)methanone]–4,4′-oxydi­benzoic acid (1/1)
Source: Acta Crystallogr Sect E Struct Rep Online. 2014 Aug 16;70(Pt 9):o1022. doi: 10.1107/S160053681401811X (PMC4186108; doi:10.1107/S160053681401811X)
Supplement: Supplementary file 1 [file e-70-o1022-sup1.cif]

##############################################################################
#                                                                            #
# This CIF contains the data in a paper accepted for publication in          #
# Acta Crystallographica Section E. It conforms to the requirements of       #
# Notes for Authors for Acta Crystallographica Section E, and has been       #
# peer reviewed under the auspices of the IUCr Commission on Journals.       #
#                                                                            #
# Full details of the Crystallographic Information File format               #
# are given in the paper "The Crystallographic Information File (CIF):       #
# a New Standard Archive File for Crystallography" by S. R. Hall, F. H.      #
# Allen and I. D. Brown [Acta Cryst. (1991), A47, 655-685].                  #
#                                                                            #
# The current version of the core CIF dictionary is obtainable from          #
# ftp://ftp.iucr.org/pub/cif_core.dic.                                       #
#                                                                            #
# Software is freely available for graphical display of the structure(s)     #
# in this CIF. For information consult the CIF software page                 #
# http://www.iucr.org/resources/cif/software.                                #
#                                                                            #
# This file may be used for bona fide research purposes within the           #
# scientific community so long as proper attribution is given to the journal # 
# article from which it was obtained.                                        #
#                                                                            #
##############################################################################
data_I
_database_code_depnum_ccdc_archive 'CCDC 1018294'
_audit_creation_method
;
Olex2 1.2
(compiled 2013.11.15 svn.r2834 for OlexSys, GUI svn.r4715)
;
_chemical_name_systematic
;\
4-{[4-(3-{1-[(pyridin-4-yl)carbonyl]piperidin-4-yl}propyl)piperidin-\
1-yl]carbonyl}pyridine--4,4'-oxydibenzoic acid (1/1)
;
_chemical_name_common
;\
[Propane-1,3-diylbis(piperidine-4,1-diyl)]bis[(pyridin-4-yl)methanone]--\
4,4'-oxydibenzoic acid (1/1)
;
_chemical_formula_moiety     'C25 H32 N4 O2, C14 H10 O5'
_chemical_formula_sum     'C39 H42 N4 O7'
_chemical_formula_iupac     'C25 H32 N4 O2, C14 H10 O5'
_chemical_formula_weight     678.77
_chemical_melting_point     ?
_space_group_crystal_system     monoclinic
_space_group_name_H-M_alt     'P 21/c'
_space_group_name_Hall     '-P 2ybc'
loop_
    _space_group_symop_id
    _space_group_symop_operation_xyz
    1 'x, y, z'
    2 '-x, y+1/2, -z+1/2'
    3 '-x, -y, -z'
    4 'x, -y-1/2, z-1/2'
_cell_length_a     16.032(4)
_cell_length_b     12.605(4)
_cell_length_c     17.259(5)
_cell_angle_alpha     90.00
_cell_angle_beta     99.033(7)
_cell_angle_gamma     90.00
_cell_volume     3444.4(16)
_cell_formula_units_Z     4
_cell_measurement_reflns_used     7245
_cell_measurement_theta_min     2.396
_cell_measurement_theta_max     21.877
_cell_measurement_temperature     173(2)
_exptl_crystal_description     block
_exptl_crystal_colour     colourless
_exptl_crystal_size_max     0.223
_exptl_crystal_size_mid     0.167
_exptl_crystal_size_min     0.149
_exptl_crystal_density_diffrn     1.309
_exptl_crystal_density_meas     .
_exptl_crystal_density_method     'not measured'
_exptl_crystal_F_000     1440
_exptl_absorpt_coefficient_mu     0.091
_exptl_absorpt_correction_type     multi-scan
_exptl_absorpt_process_details
;
(SADABS2012; Bruker, 2012)
;
_exptl_absorpt_correction_T_min     0.7150
_exptl_absorpt_correction_T_max     0.7452
_exptl_special_details     ?
_diffrn_ambient_temperature     173.15
_diffrn_radiation_type     MoK\a
_diffrn_radiation_wavelength     0.71073
_diffrn_radiation_monochromator     'graphite'
_diffrn_measurement_device_type     'Bruker APEXII CCD'
_diffrn_measurement_method     '\f and \w scans'
_diffrn_detector_area_resol_mean     ?
_diffrn_reflns_number     55666
_diffrn_reflns_av_R_equivalents     0.0951
_diffrn_reflns_theta_min     2.01
_diffrn_reflns_theta_max     25.37
_diffrn_reflns_theta_full     25.00
_diffrn_measured_fraction_theta_max     0.997
_diffrn_measured_fraction_theta_full     1.000
_diffrn_reflns_limit_h_min     -19
_diffrn_reflns_limit_h_max     19
_diffrn_reflns_limit_k_min     -15
_diffrn_reflns_limit_k_max     15
_diffrn_reflns_limit_l_min     -20
_diffrn_reflns_limit_l_max     20
_diffrn_standards_number     0
_refine_special_details
;
Refinement of <i>F</i>^2^ against ALL reflections. The weighted <i>R</i>-factor
<i>wR</i> and goodness of fit <i>S</i> are based on <i>F</i>^2^, conventional
<i>R</i>-factors <i>R</i> are based on <i>F</i>, with <i>F</i> set to zero for
negative <i>F</i>^2^. The threshold expression of <i>F</i>^2^ >
\s(<i>F</i>^2^) is used only for calculating <i>R</i>-factors(gt) <i>etc</i>.
and is not relevant to the choice of reflections for refinement.
<i>R</i>-factors based on <i>F</i>^2^ are statistically about twice as large
as those based on <i>F</i>, and <i>R</i>- factors based on ALL data will be
even larger.
;
_reflns_number_total     6304
_reflns_number_gt     3501
_reflns_threshold_expression     I>2\s(I)
_refine_ls_structure_factor_coef     Fsqd
_refine_ls_matrix_type     full
_refine_ls_R_factor_all     0.1168
_refine_ls_R_factor_gt     0.0552
_refine_ls_wR_factor_gt     0.1217
_refine_ls_wR_factor_ref     0.1533
_refine_ls_goodness_of_fit_ref     1.025
_refine_ls_restrained_S_all     1.025
_refine_ls_number_reflns     6304
_refine_ls_number_parameters     457
_refine_ls_number_restraints     2
_refine_ls_hydrogen_treatment     mixed
_refine_ls_weighting_scheme     calc
_refine_ls_weighting_details
         'calc w=1/[\s^2^(Fo^2^)+(0.0533P)^2^+1.9615P] where P=(Fo^2^+2Fc^2^)/3'
_atom_sites_solution_hydrogens     geom
_atom_sites_solution_primary     direct
_atom_sites_solution_secondary     difmap
_refine_ls_shift/su_max     0.001
_refine_ls_shift/su_mean     0.000
_refine_diff_density_max     0.499
_refine_diff_density_min     -0.538
_refine_ls_extinction_method     none
_refine_ls_extinction_coef     ?
loop_
    _atom_type_symbol
    _atom_type_description
    _atom_type_scat_dispersion_real
    _atom_type_scat_dispersion_imag
    _atom_type_scat_source
    'C' 'C' 0.0033 0.0016
                         'International Tables Vol C Tables 4.2.6.8 and 6.1.1.4'
    'H' 'H' 0.0000 0.0000
                         'International Tables Vol C Tables 4.2.6.8 and 6.1.1.4'
    'N' 'N' 0.0061 0.0033
                         'International Tables Vol C Tables 4.2.6.8 and 6.1.1.4'
    'O' 'O' 0.0106 0.0060
                         'International Tables Vol C Tables 4.2.6.8 and 6.1.1.4'
_computing_data_collection     'APEX2 (Bruker, 2012)'
_computing_cell_refinement     'APEX2 (Bruker, 2012)'
_computing_data_reduction     'SAINT (Bruker, 2012)'
_computing_structure_solution     'SHELXS97 (Sheldrick, 2008)'
_computing_structure_refinement     'SHELXL97 (Sheldrick, 2008)'
_computing_molecular_graphics
;
<i>CrystalMaker</i> (Palmer, 2007)
;
_computing_publication_material     'OLEX2 (Dolomanov <i>et al.</i>, 2009)'
loop_
    _atom_site_type_symbol
    _atom_site_label
    _atom_site_fract_x
    _atom_site_fract_y
    _atom_site_fract_z
    _atom_site_U_iso_or_equiv
    _atom_site_adp_type
    _atom_site_calc_flag
    _atom_site_occupancy
    _atom_site_symmetry_multiplicity
    _atom_site_disorder_assembly
    _atom_site_disorder_group
    O O1 0.64279(13) 1.41437(15) 1.60440(11) 0.0473(5) Uani d 1 1 . .
    O O2 0.34348(13) 1.40624(15) 0.85532(11) 0.0458(5) Uani d 1 1 . .
    O O3 -0.00461(12) 0.80814(14) 0.23098(10) 0.0391(5) Uani d 1 1 . .
    O O4 -0.16756(13) 1.08325(16) -0.06306(10) 0.0438(5) Uani d 1 1 . .
    H H4A -0.1820 1.1041 -0.1095 0.066 Uiso calc 1 1 . .
    O O5 -0.11387(14) 0.94796(16) -0.12257(11) 0.0492(6) Uani d 1 1 . .
    O O6 0.1453(4) 1.1087(4) 0.5139(3) 0.0499(7) Uani d 0.50 1 A 1
    O O6A 0.1506(4) 1.0685(5) 0.5354(3) 0.0499(7) Uani d 0.50 1 B 2
    O O7 0.1450(4) 0.9583(4) 0.5765(4) 0.0499(7) Uani d 0.50 1 A 1
    O O7A 0.1286(4) 0.9109(4) 0.5858(3) 0.0499(7) Uani d 0.50 1 B 2
    N N1 0.78276(15) 1.15847(19) 1.79278(13) 0.0399(6) Uani d 1 1 . .
    N N2 0.65133(14) 1.28497(17) 1.51423(12) 0.0338(5) Uani d 1 1 . .
    N N3 0.32687(14) 1.28701(17) 0.95014(12) 0.0349(6) Uani d 1 1 . .
    N N4 0.2102(2) 1.1243(3) 0.68184(17) 0.0755(11) Uani d 1 1 . .
    C C1 0.80512(17) 1.2576(2) 1.77677(15) 0.0379(7) Uani d 1 1 . .
    H H1 0.8461 1.2932 1.8134 0.045 Uiso calc 1 1 . .
    C C2 0.77083(16) 1.3097(2) 1.70900(15) 0.0344(7) Uani d 1 1 . .
    H H2 0.7881 1.3800 1.6997 0.041 Uiso calc 1 1 . .
    C C3 0.71111(16) 1.2594(2) 1.65447(14) 0.0308(6) Uani d 1 1 . .
    C C4 0.68972(18) 1.1559(2) 1.67015(15) 0.0357(7) Uani d 1 1 . .
    H H4 0.6502 1.1177 1.6338 0.043 Uiso calc 1 1 . .
    C C5 0.72678(19) 1.1091(2) 1.73961(16) 0.0417(7) Uani d 1 1 . .
    H H5 0.7116 1.0383 1.7499 0.050 Uiso calc 1 1 . .
    C C6 0.66657(17) 1.3255(2) 1.58778(15) 0.0335(7) Uani d 1 1 . .
    C C7 0.60681(18) 1.3526(2) 1.45183(15) 0.0407(7) Uani d 1 1 . .
    H H7A 0.6486 1.3910 1.4258 0.049 Uiso calc 1 1 . .
    H H7B 0.5727 1.4058 1.4751 0.049 Uiso calc 1 1 . .
    C C8 0.54927(17) 1.2874(2) 1.39107(15) 0.0356(7) Uani d 1 1 . .
    H H8A 0.5025 1.2578 1.4156 0.043 Uiso calc 1 1 . .
    H H8B 0.5243 1.3345 1.3477 0.043 Uiso calc 1 1 . .
    C C9 0.59577(17) 1.1970(2) 1.35774(15) 0.0327(6) Uani d 1 1 . .
    H H9 0.6401 1.2291 1.3303 0.039 Uiso calc 1 1 . .
    C C10 0.64064(17) 1.1307(2) 1.42608(15) 0.0357(7) Uani d 1 1 . .
    H H10A 0.5979 1.0958 1.4531 0.043 Uiso calc 1 1 . .
    H H10B 0.6742 1.0745 1.4054 0.043 Uiso calc 1 1 . .
    C C11 0.69871(17) 1.1977(2) 1.48491(15) 0.0366(7) Uani d 1 1 . .
    H H11A 0.7243 1.1527 1.5294 0.044 Uiso calc 1 1 . .
    H H11B 0.7449 1.2272 1.4595 0.044 Uiso calc 1 1 . .
    C C12 0.53838(17) 1.1296(2) 1.29791(15) 0.0368(7) Uani d 1 1 . .
    H H12A 0.5730 1.0759 1.2758 0.044 Uiso calc 1 1 . .
    H H12B 0.4972 1.0915 1.3249 0.044 Uiso calc 1 1 . .
    C C13 0.49058(17) 1.1954(2) 1.23118(15) 0.0367(7) Uani d 1 1 . .
    H H13A 0.4503 1.2421 1.2529 0.044 Uiso calc 1 1 . .
    H H13B 0.5315 1.2416 1.2098 0.044 Uiso calc 1 1 . .
    C C14 0.44192(17) 1.1314(2) 1.16393(15) 0.0373(7) Uani d 1 1 . .
    H H14A 0.4081 1.0765 1.1859 0.045 Uiso calc 1 1 . .
    H H14B 0.4827 1.0946 1.1357 0.045 Uiso calc 1 1 . .
    C C15 0.37015(19) 1.3554(2) 1.01205(15) 0.0418(7) Uani d 1 1 . .
    H H15A 0.3279 1.3924 1.0384 0.050 Uiso calc 1 1 . .
    H H15B 0.4033 1.4096 0.9887 0.050 Uiso calc 1 1 . .
    C C16 0.42860(18) 1.2909(2) 1.07196(15) 0.0374(7) Uani d 1 1 . .
    H H16A 0.4536 1.3381 1.1153 0.045 Uiso calc 1 1 . .
    H H16B 0.4752 1.2621 1.0469 0.045 Uiso calc 1 1 . .
    C C17 0.38314(16) 1.1994(2) 1.10569(14) 0.0319(6) Uani d 1 1 . .
    H H17 0.3397 1.2309 1.1346 0.038 Uiso calc 1 1 . .
    C C18 0.33638(17) 1.1332(2) 1.03817(14) 0.0334(6) Uani d 1 1 . .
    H H18A 0.3781 1.0969 1.0107 0.040 Uiso calc 1 1 . .
    H H18B 0.3024 1.0781 1.0597 0.040 Uiso calc 1 1 . .
    C C19 0.27875(17) 1.2011(2) 0.98003(15) 0.0341(7) Uani d 1 1 . .
    H H19A 0.2520 1.1565 0.9358 0.041 Uiso calc 1 1 . .
    H H19B 0.2334 1.2317 1.0060 0.041 Uiso calc 1 1 . .
    C C20 0.31728(16) 1.3201(2) 0.87516(15) 0.0335(7) Uani d 1 1 . .
    C C21 0.1847(2) 1.2234(4) 0.69088(19) 0.0684(12) Uani d 1 1 . .
    H H21 0.1423 1.2519 0.6518 0.082 Uiso calc 1 1 . .
    C C22 0.21603(18) 1.2868(3) 0.75303(16) 0.0454(8) Uani d 1 1 . .
    H H22 0.1962 1.3574 0.7561 0.054 Uiso calc 1 1 . .
    C C23 0.27722(17) 1.2464(2) 0.81168(15) 0.0340(7) Uani d 1 1 . .
    C C24 0.30416(18) 1.1427(2) 0.80403(16) 0.0409(7) Uani d 1 1 . .
    H H24 0.3454 1.1116 0.8430 0.049 Uiso calc 1 1 . .
    C C25 0.2693(2) 1.0857(3) 0.7380(2) 0.0593(10) Uani d 1 1 . .
    H H25 0.2887 1.0153 0.7324 0.071 Uiso calc 1 1 . .
    C C26 -0.12708(16) 0.9924(2) -0.06313(16) 0.0336(7) Uani d 1 1 . .
    C C27 -0.09764(16) 0.9483(2) 0.01669(14) 0.0294(6) Uani d 1 1 . .
    C C28 -0.11189(17) 0.9983(2) 0.08546(15) 0.0353(7) Uani d 1 1 . .
    H H28 -0.1424 1.0631 0.0826 0.042 Uiso calc 1 1 . .
    C C29 -0.08188(17) 0.9540(2) 0.15812(15) 0.0373(7) Uani d 1 1 . .
    H H29 -0.0927 0.9875 0.2048 0.045 Uiso calc 1 1 . .
    C C30 -0.03600(16) 0.8606(2) 0.16198(14) 0.0315(6) Uani d 1 1 . .
    C C31 -0.02433(17) 0.8077(2) 0.09456(15) 0.0353(7) Uani d 1 1 . .
    H H31 0.0045 0.7416 0.0976 0.042 Uiso calc 1 1 . .
    C C32 -0.05520(17) 0.8522(2) 0.02257(15) 0.0347(7) Uani d 1 1 . .
    H H32 -0.0471 0.8160 -0.0240 0.042 Uiso calc 1 1 . .
    C C33 0.1311(5) 1.0135(7) 0.5137(4) 0.0499(7) Uani d 0.50 1 A 1
    C C33A 0.1258(5) 0.9681(6) 0.5283(5) 0.0499(7) Uani d 0.50 1 B 2
    C C34 0.09603(18) 0.9448(3) 0.44368(16) 0.0453(8) Uani d 1 1 . .
    C C35 0.09003(18) 1.0061(2) 0.37619(18) 0.0467(8) Uani d 1 1 A .
    H H35 0.1085 1.0778 0.3799 0.056 Uiso calc 1 1 . .
    C C36 0.05732(18) 0.9641(2) 0.30305(16) 0.0415(7) Uani d 1 1 . .
    H H36 0.0546 1.0058 0.2569 0.050 Uiso calc 1 1 A .
    C C37 0.02892(16) 0.8607(2) 0.29897(14) 0.0314(6) Uani d 1 1 A .
    C C38 0.03782(17) 0.7979(2) 0.36559(15) 0.0402(7) Uani d 1 1 . .
    H H38 0.0206 0.7258 0.3618 0.048 Uiso calc 1 1 A .
    C C39 0.07165(18) 0.8400(3) 0.43725(16) 0.0477(8) Uani d 1 1 A .
    H H39 0.0782 0.7964 0.4827 0.057 Uiso calc 1 1 . .
    H H7 0.167(4) 1.000(5) 0.614(3) 0.10(3) Uiso d 0.50 1 C 1
    H H6A 0.171(3) 1.088(5) 0.5825(19) 0.06(2) Uiso d 0.50 1 D 2
loop_
    _atom_site_aniso_label
    _atom_site_aniso_U_11
    _atom_site_aniso_U_22
    _atom_site_aniso_U_33
    _atom_site_aniso_U_12
    _atom_site_aniso_U_13
    _atom_site_aniso_U_23
    O1 0.0639(14) 0.0333(12) 0.0412(12) 0.0047(10) -0.0024(10) -0.0037(9)
    O2 0.0561(14) 0.0353(12) 0.0431(12) -0.0068(10) -0.0015(10) 0.0100(10)
    O3 0.0512(12) 0.0397(11) 0.0240(10) -0.0002(10) -0.0021(9) 0.0004(9)
    O4 0.0481(13) 0.0512(13) 0.0307(11) 0.0085(11) 0.0016(10) 0.0056(10)
    O5 0.0685(15) 0.0533(13) 0.0243(11) 0.0073(11) 0.0031(10) -0.0018(10)
    O6 0.0616(13) 0.051(3) 0.0325(16) -0.0039(17) -0.0055(12) -0.0009(16)
    O6A 0.0616(13) 0.051(3) 0.0325(16) -0.0039(17) -0.0055(12) -0.0009(16)
    O7 0.0616(13) 0.051(3) 0.0325(16) -0.0039(17) -0.0055(12) -0.0009(16)
    O7A 0.0616(13) 0.051(3) 0.0325(16) -0.0039(17) -0.0055(12) -0.0009(16)
    N1 0.0456(15) 0.0435(16) 0.0294(13) 0.0116(13) 0.0019(11) -0.0008(11)
    N2 0.0411(14) 0.0305(13) 0.0271(12) 0.0045(11) -0.0032(10) 0.0015(10)
    N3 0.0422(14) 0.0308(13) 0.0290(13) -0.0058(11) -0.0031(10) -0.0008(10)
    N4 0.051(2) 0.135(3) 0.0429(18) -0.039(2) 0.0151(15) -0.038(2)
    C1 0.0354(16) 0.0471(19) 0.0297(16) 0.0010(14) 0.0009(12) -0.0081(14)
    C2 0.0351(16) 0.0354(16) 0.0322(15) -0.0047(13) 0.0032(13) -0.0017(13)
    C3 0.0323(15) 0.0337(16) 0.0258(14) 0.0008(12) 0.0026(12) -0.0002(12)
    C4 0.0449(17) 0.0327(16) 0.0280(15) 0.0005(13) 0.0013(13) -0.0029(12)
    C5 0.055(2) 0.0330(16) 0.0366(17) 0.0022(15) 0.0065(15) -0.0022(14)
    C6 0.0360(16) 0.0305(16) 0.0323(16) -0.0059(13) -0.0004(12) -0.0009(13)
    C7 0.0519(19) 0.0337(17) 0.0328(16) 0.0034(14) -0.0054(14) 0.0058(13)
    C8 0.0419(17) 0.0342(16) 0.0285(15) 0.0043(13) -0.0008(12) 0.0036(12)
    C9 0.0338(15) 0.0363(16) 0.0274(14) -0.0008(13) 0.0031(12) 0.0031(12)
    C10 0.0402(17) 0.0312(16) 0.0344(16) 0.0061(13) 0.0013(13) -0.0006(13)
    C11 0.0352(16) 0.0408(17) 0.0328(16) 0.0074(13) 0.0017(13) 0.0024(13)
    C12 0.0387(16) 0.0389(17) 0.0312(15) 0.0025(14) 0.0005(13) -0.0017(13)
    C13 0.0356(16) 0.0419(17) 0.0315(15) 0.0003(14) 0.0018(12) 0.0008(14)
    C14 0.0383(17) 0.0400(17) 0.0324(16) -0.0014(14) 0.0019(13) -0.0021(13)
    C15 0.0560(19) 0.0340(17) 0.0322(16) -0.0095(15) -0.0034(14) -0.0043(13)
    C16 0.0439(17) 0.0381(17) 0.0274(15) -0.0083(14) -0.0025(13) -0.0074(13)
    C17 0.0320(15) 0.0364(16) 0.0269(14) 0.0002(13) 0.0031(12) -0.0014(12)
    C18 0.0365(16) 0.0329(16) 0.0298(15) -0.0062(13) 0.0025(12) 0.0007(12)
    C19 0.0371(16) 0.0332(16) 0.0311(15) -0.0088(13) 0.0024(12) -0.0001(12)
    C20 0.0309(15) 0.0336(17) 0.0344(16) 0.0029(13) 0.0000(12) 0.0019(13)
    C21 0.039(2) 0.136(4) 0.0283(18) -0.018(2) 0.0021(15) -0.002(2)
    C22 0.0365(17) 0.069(2) 0.0292(16) -0.0046(16) -0.0007(13) 0.0085(15)
    C23 0.0322(16) 0.0411(17) 0.0281(15) -0.0035(13) 0.0032(12) 0.0038(13)
    C24 0.0440(18) 0.0410(18) 0.0380(17) -0.0094(15) 0.0075(14) -0.0028(14)
    C25 0.057(2) 0.064(2) 0.062(2) -0.0238(19) 0.0262(19) -0.0260(19)
    C26 0.0289(15) 0.0369(17) 0.0345(16) -0.0010(13) 0.0033(12) 0.0022(14)
    C27 0.0255(14) 0.0351(16) 0.0268(14) -0.0057(12) 0.0014(11) -0.0007(12)
    C28 0.0358(16) 0.0357(16) 0.0335(16) 0.0017(13) 0.0027(13) -0.0019(13)
    C29 0.0415(17) 0.0444(18) 0.0258(15) 0.0044(14) 0.0048(13) -0.0038(13)
    C30 0.0322(15) 0.0369(16) 0.0239(14) -0.0027(13) -0.0005(12) 0.0024(13)
    C31 0.0374(16) 0.0354(16) 0.0317(16) 0.0016(13) 0.0016(13) -0.0038(13)
    C32 0.0386(16) 0.0401(17) 0.0245(14) 0.0010(14) 0.0019(12) -0.0052(13)
    C33 0.0616(13) 0.051(3) 0.0325(16) -0.0039(17) -0.0055(12) -0.0009(16)
    C33A 0.0616(13) 0.051(3) 0.0325(16) -0.0039(17) -0.0055(12) -0.0009(16)
    C34 0.0309(17) 0.073(2) 0.0297(16) 0.0058(16) -0.0011(13) -0.0118(16)
    C35 0.0406(18) 0.0453(19) 0.051(2) -0.0009(15) -0.0022(15) -0.0143(16)
    C36 0.0456(18) 0.0470(19) 0.0303(16) -0.0005(15) 0.0012(13) 0.0051(14)
    C37 0.0320(15) 0.0391(17) 0.0230(14) 0.0025(13) 0.0044(11) -0.0009(13)
    C38 0.0381(17) 0.0485(19) 0.0321(17) -0.0032(14) -0.0001(13) 0.0084(14)
    C39 0.0382(17) 0.075(2) 0.0278(16) -0.0014(17) -0.0005(13) 0.0087(16)
_geom_special_details
;
All e.s.d.'s (except the e.s.d. in the dihedral angle between two l.s. planes)
are estimated using the full covariance matrix. The cell e.s.d.'s are taken
into account individually in the estimation of e.s.d.'s in distances, angles
and torsion angles; correlations between e.s.d.'s in cell parameters are only
used when they are defined by crystal symmetry. An approximate (isotropic)
treatment of cell e.s.d.'s is used for estimating e.s.d.'s involving l.s.
planes.
;
loop_
    _geom_bond_atom_site_label_1
    _geom_bond_atom_site_label_2
    _geom_bond_site_symmetry_2
    _geom_bond_distance
    _geom_bond_publ_flag
    O1 C6 . 1.232(3) ?
    O2 C20 . 1.232(3) ?
    O3 C30 . 1.386(3) ?
    O3 C37 . 1.381(3) ?
    O4 H4A . 0.8400 ?
    O4 C26 . 1.316(3) ?
    O5 C26 . 1.217(3) ?
    O6 C33 . 1.222(9) ?
    O6 H6A . 1.22(4) ?
    O6A C33A . 1.327(8) ?
    O6A H6A . 0.86(2) ?
    O7 C33 . 1.278(8) ?
    O7 H7 . 0.86(2) ?
    O7A C33A . 1.221(9) ?
    O7A H7 . 1.34(4) ?
    N1 C1 . 1.340(4) ?
    N1 C5 . 1.332(3) ?
    N2 C6 . 1.354(3) ?
    N2 C7 . 1.468(3) ?
    N2 C11 . 1.471(3) ?
    N3 C15 . 1.460(3) ?
    N3 C19 . 1.470(3) ?
    N3 C20 . 1.345(3) ?
    N4 C21 . 1.331(5) ?
    N4 C25 . 1.337(5) ?
    C1 H1 . 0.9500 ?
    C1 C2 . 1.378(4) ?
    C2 H2 . 0.9500 ?
    C2 C3 . 1.386(4) ?
    C3 C4 . 1.386(4) ?
    C3 C6 . 1.507(4) ?
    C4 H4 . 0.9500 ?
    C4 C5 . 1.384(4) ?
    C5 H5 . 0.9500 ?
    C7 H7A . 0.9900 ?
    C7 H7B . 0.9900 ?
    C7 C8 . 1.524(4) ?
    C8 H8A . 0.9900 ?
    C8 H8B . 0.9900 ?
    C8 C9 . 1.523(4) ?
    C9 H9 . 1.0000 ?
    C9 C10 . 1.530(3) ?
    C9 C12 . 1.528(4) ?
    C10 H10A . 0.9900 ?
    C10 H10B . 0.9900 ?
    C10 C11 . 1.521(4) ?
    C11 H11A . 0.9900 ?
    C11 H11B . 0.9900 ?
    C12 H12A . 0.9900 ?
    C12 H12B . 0.9900 ?
    C12 C13 . 1.525(4) ?
    C13 H13A . 0.9900 ?
    C13 H13B . 0.9900 ?
    C13 C14 . 1.524(4) ?
    C14 H14A . 0.9900 ?
    C14 H14B . 0.9900 ?
    C14 C17 . 1.528(4) ?
    C15 H15A . 0.9900 ?
    C15 H15B . 0.9900 ?
    C15 C16 . 1.517(4) ?
    C16 H16A . 0.9900 ?
    C16 H16B . 0.9900 ?
    C16 C17 . 1.528(4) ?
    C17 H17 . 1.0000 ?
    C17 C18 . 1.530(3) ?
    C18 H18A . 0.9900 ?
    C18 H18B . 0.9900 ?
    C18 C19 . 1.517(3) ?
    C19 H19A . 0.9900 ?
    C19 H19B . 0.9900 ?
    C20 C23 . 1.501(4) ?
    C21 H21 . 0.9500 ?
    C21 C22 . 1.368(5) ?
    C22 H22 . 0.9500 ?
    C22 C23 . 1.391(4) ?
    C23 C24 . 1.390(4) ?
    C24 H24 . 0.9500 ?
    C24 C25 . 1.388(4) ?
    C25 H25 . 0.9500 ?
    C26 C27 . 1.492(4) ?
    C27 C28 . 1.394(3) ?
    C27 C32 . 1.386(4) ?
    C28 H28 . 0.9500 ?
    C28 C29 . 1.388(4) ?
    C29 H29 . 0.9500 ?
    C29 C30 . 1.384(4) ?
    C30 C31 . 1.379(3) ?
    C31 H31 . 0.9500 ?
    C31 C32 . 1.382(4) ?
    C32 H32 . 0.9500 ?
    C33 C34 . 1.520(9) ?
    C33A C34 . 1.493(9) ?
    C34 C35 . 1.388(4) ?
    C34 C39 . 1.377(4) ?
    C35 H35 . 0.9500 ?
    C35 C36 . 1.393(4) ?
    C36 H36 . 0.9500 ?
    C36 C37 . 1.379(4) ?
    C37 C38 . 1.385(4) ?
    C38 H38 . 0.9500 ?
    C38 C39 . 1.377(4) ?
    C39 H39 . 0.9500 ?
loop_
    _geom_angle_atom_site_label_1
    _geom_angle_atom_site_label_2
    _geom_angle_atom_site_label_3
    _geom_angle_site_symmetry_1
    _geom_angle_site_symmetry_3
    _geom_angle
    _geom_angle_publ_flag
    C37 O3 C30 . . 122.8(2) ?
    C26 O4 H4A . . 109.5 ?
    C33 O6 H6A . . 80(3) ?
    C33A O6A H6A . . 115(5) ?
    C33 O7 H7 . . 107(6) ?
    C33A O7A H7 . . 76(3) ?
    C5 N1 C1 . . 117.8(2) ?
    C6 N2 C7 . . 117.7(2) ?
    C6 N2 C11 . . 125.3(2) ?
    C7 N2 C11 . . 113.5(2) ?
    C15 N3 C19 . . 113.2(2) ?
    C20 N3 C15 . . 119.3(2) ?
    C20 N3 C19 . . 125.4(2) ?
    C21 N4 C25 . . 116.9(3) ?
    N1 C1 H1 . . 118.8 ?
    N1 C1 C2 . . 122.3(3) ?
    C2 C1 H1 . . 118.8 ?
    C1 C2 H2 . . 120.0 ?
    C1 C2 C3 . . 120.0(3) ?
    C3 C2 H2 . . 120.0 ?
    C2 C3 C6 . . 117.4(2) ?
    C4 C3 C2 . . 117.6(2) ?
    C4 C3 C6 . . 124.5(2) ?
    C3 C4 H4 . . 120.5 ?
    C5 C4 C3 . . 119.0(3) ?
    C5 C4 H4 . . 120.5 ?
    N1 C5 C4 . . 123.3(3) ?
    N1 C5 H5 . . 118.3 ?
    C4 C5 H5 . . 118.3 ?
    O1 C6 N2 . . 123.0(2) ?
    O1 C6 C3 . . 116.9(2) ?
    N2 C6 C3 . . 120.1(2) ?
    N2 C7 H7A . . 109.4 ?
    N2 C7 H7B . . 109.4 ?
    N2 C7 C8 . . 111.4(2) ?
    H7A C7 H7B . . 108.0 ?
    C8 C7 H7A . . 109.4 ?
    C8 C7 H7B . . 109.4 ?
    C7 C8 H8A . . 109.1 ?
    C7 C8 H8B . . 109.1 ?
    H8A C8 H8B . . 107.8 ?
    C9 C8 C7 . . 112.6(2) ?
    C9 C8 H8A . . 109.1 ?
    C9 C8 H8B . . 109.1 ?
    C8 C9 H9 . . 107.6 ?
    C8 C9 C10 . . 108.4(2) ?
    C8 C9 C12 . . 113.1(2) ?
    C10 C9 H9 . . 107.6 ?
    C12 C9 H9 . . 107.6 ?
    C12 C9 C10 . . 112.2(2) ?
    C9 C10 H10A . . 109.2 ?
    C9 C10 H10B . . 109.2 ?
    H10A C10 H10B . . 107.9 ?
    C11 C10 C9 . . 112.1(2) ?
    C11 C10 H10A . . 109.2 ?
    C11 C10 H10B . . 109.2 ?
    N2 C11 C10 . . 110.5(2) ?
    N2 C11 H11A . . 109.6 ?
    N2 C11 H11B . . 109.6 ?
    C10 C11 H11A . . 109.6 ?
    C10 C11 H11B . . 109.6 ?
    H11A C11 H11B . . 108.1 ?
    C9 C12 H12A . . 109.1 ?
    C9 C12 H12B . . 109.1 ?
    H12A C12 H12B . . 107.8 ?
    C13 C12 C9 . . 112.7(2) ?
    C13 C12 H12A . . 109.1 ?
    C13 C12 H12B . . 109.1 ?
    C12 C13 H13A . . 108.5 ?
    C12 C13 H13B . . 108.5 ?
    H13A C13 H13B . . 107.5 ?
    C14 C13 C12 . . 115.0(2) ?
    C14 C13 H13A . . 108.5 ?
    C14 C13 H13B . . 108.5 ?
    C13 C14 H14A . . 109.0 ?
    C13 C14 H14B . . 109.0 ?
    C13 C14 C17 . . 113.1(2) ?
    H14A C14 H14B . . 107.8 ?
    C17 C14 H14A . . 109.0 ?
    C17 C14 H14B . . 109.0 ?
    N3 C15 H15A . . 109.5 ?
    N3 C15 H15B . . 109.5 ?
    N3 C15 C16 . . 110.8(2) ?
    H15A C15 H15B . . 108.1 ?
    C16 C15 H15A . . 109.5 ?
    C16 C15 H15B . . 109.5 ?
    C15 C16 H16A . . 109.1 ?
    C15 C16 H16B . . 109.1 ?
    C15 C16 C17 . . 112.5(2) ?
    H16A C16 H16B . . 107.8 ?
    C17 C16 H16A . . 109.1 ?
    C17 C16 H16B . . 109.1 ?
    C14 C17 C16 . . 113.1(2) ?
    C14 C17 H17 . . 107.5 ?
    C14 C17 C18 . . 111.9(2) ?
    C16 C17 H17 . . 107.5 ?
    C16 C17 C18 . . 109.1(2) ?
    C18 C17 H17 . . 107.5 ?
    C17 C18 H18A . . 109.3 ?
    C17 C18 H18B . . 109.3 ?
    H18A C18 H18B . . 107.9 ?
    C19 C18 C17 . . 111.8(2) ?
    C19 C18 H18A . . 109.3 ?
    C19 C18 H18B . . 109.3 ?
    N3 C19 C18 . . 110.4(2) ?
    N3 C19 H19A . . 109.6 ?
    N3 C19 H19B . . 109.6 ?
    C18 C19 H19A . . 109.6 ?
    C18 C19 H19B . . 109.6 ?
    H19A C19 H19B . . 108.1 ?
    O2 C20 N3 . . 123.3(2) ?
    O2 C20 C23 . . 117.9(2) ?
    N3 C20 C23 . . 118.8(2) ?
    N4 C21 H21 . . 118.0 ?
    N4 C21 C22 . . 123.9(4) ?
    C22 C21 H21 . . 118.0 ?
    C21 C22 H22 . . 120.4 ?
    C21 C22 C23 . . 119.2(3) ?
    C23 C22 H22 . . 120.4 ?
    C22 C23 C20 . . 118.5(3) ?
    C24 C23 C20 . . 123.2(2) ?
    C24 C23 C22 . . 118.0(3) ?
    C23 C24 H24 . . 120.9 ?
    C25 C24 C23 . . 118.3(3) ?
    C25 C24 H24 . . 120.9 ?
    N4 C25 C24 . . 123.7(3) ?
    N4 C25 H25 . . 118.1 ?
    C24 C25 H25 . . 118.1 ?
    O4 C26 C27 . . 114.1(2) ?
    O5 C26 O4 . . 123.6(3) ?
    O5 C26 C27 . . 122.3(3) ?
    C28 C27 C26 . . 123.2(2) ?
    C32 C27 C26 . . 118.3(2) ?
    C32 C27 C28 . . 118.5(2) ?
    C27 C28 H28 . . 119.7 ?
    C29 C28 C27 . . 120.5(3) ?
    C29 C28 H28 . . 119.7 ?
    C28 C29 H29 . . 120.3 ?
    C30 C29 C28 . . 119.4(2) ?
    C30 C29 H29 . . 120.3 ?
    C29 C30 O3 . . 124.5(2) ?
    C31 C30 O3 . . 114.5(2) ?
    C31 C30 C29 . . 120.8(2) ?
    C30 C31 H31 . . 120.5 ?
    C30 C31 C32 . . 119.1(3) ?
    C32 C31 H31 . . 120.5 ?
    C27 C32 H32 . . 119.2 ?
    C31 C32 C27 . . 121.5(2) ?
    C31 C32 H32 . . 119.2 ?
    O6 C33 O7 . . 121.6(8) ?
    O6 C33 C34 . . 127.4(6) ?
    O6 C33 H6A . . 50(2) ?
    O7 C33 C34 . . 111.0(7) ?
    O7 C33 H6A . . 72(2) ?
    C34 C33 H6A . . 176(2) ?
    O6A C33A C34 . . 108.9(6) ?
    O6A C33A H7 . . 66(3) ?
    O7A C33A O6A . . 121.0(7) ?
    O7A C33A C34 . . 130.1(6) ?
    O7A C33A H7 . . 56(3) ?
    C34 C33A H7 . . 173(3) ?
    C33A C34 C33 . . 24.4(3) ?
    C35 C34 C33 . . 108.6(4) ?
    C35 C34 C33A . . 132.9(4) ?
    C39 C34 C33 . . 132.4(4) ?
    C39 C34 C33A . . 108.1(4) ?
    C39 C34 C35 . . 119.0(3) ?
    C34 C35 H35 . . 119.5 ?
    C34 C35 C36 . . 121.0(3) ?
    C36 C35 H35 . . 119.5 ?
    C35 C36 H36 . . 120.7 ?
    C37 C36 C35 . . 118.7(3) ?
    C37 C36 H36 . . 120.7 ?
    O3 C37 C38 . . 114.0(2) ?
    C36 C37 O3 . . 125.3(2) ?
    C36 C37 C38 . . 120.5(3) ?
    C37 C38 H38 . . 120.0 ?
    C39 C38 C37 . . 120.0(3) ?
    C39 C38 H38 . . 120.0 ?
    C34 C39 H39 . . 119.7 ?
    C38 C39 C34 . . 120.6(3) ?
    C38 C39 H39 . . 119.7 ?
loop_
    _geom_torsion_atom_site_label_1
    _geom_torsion_atom_site_label_2
    _geom_torsion_atom_site_label_3
    _geom_torsion_atom_site_label_4
    _geom_torsion_site_symmetry_1
    _geom_torsion_site_symmetry_2
    _geom_torsion_site_symmetry_3
    _geom_torsion_site_symmetry_4
    _geom_torsion
    _geom_torsion_publ_flag
    O2 C20 C23 C22 . . . . -48.4(4) ?
    O2 C20 C23 C24 . . . . 124.8(3) ?
    O3 C30 C31 C32 . . . . 178.4(2) ?
    O3 C37 C38 C39 . . . . 179.1(2) ?
    O4 C26 C27 C28 . . . . 0.3(4) ?
    O4 C26 C27 C32 . . . . 179.3(2) ?
    O5 C26 C27 C28 . . . . 179.8(3) ?
    O5 C26 C27 C32 . . . . -1.2(4) ?
    O6 C33 C34 C33A . . . . -174.6(18) ?
    O6 C33 C34 C35 . . . . 6.0(9) ?
    O6 C33 C34 C39 . . . . -174.2(6) ?
    O6A C33A C34 C33 . . . . -1.1(10) ?
    O6A C33A C34 C35 . . . . -0.2(8) ?
    O6A C33A C34 C39 . . . . 179.2(5) ?
    O7 C33 C34 C33A . . . . 5.2(10) ?
    O7 C33 C34 C35 . . . . -174.1(5) ?
    O7 C33 C34 C39 . . . . 5.6(9) ?
    O7A C33A C34 C33 . . . . 178.0(19) ?
    O7A C33A C34 C35 . . . . 178.9(6) ?
    O7A C33A C34 C39 . . . . -1.7(9) ?
    N1 C1 C2 C3 . . . . -0.1(4) ?
    N2 C7 C8 C9 . . . . -53.8(3) ?
    N3 C15 C16 C17 . . . . -54.4(3) ?
    N3 C20 C23 C22 . . . . 135.0(3) ?
    N3 C20 C23 C24 . . . . -51.7(4) ?
    N4 C21 C22 C23 . . . . -1.0(5) ?
    C1 N1 C5 C4 . . . . -1.5(4) ?
    C1 C2 C3 C4 . . . . -1.5(4) ?
    C1 C2 C3 C6 . . . . 171.1(2) ?
    C2 C3 C4 C5 . . . . 1.7(4) ?
    C2 C3 C6 O1 . . . . -43.4(4) ?
    C2 C3 C6 N2 . . . . 139.2(3) ?
    C3 C4 C5 N1 . . . . -0.2(4) ?
    C4 C3 C6 O1 . . . . 128.7(3) ?
    C4 C3 C6 N2 . . . . -48.7(4) ?
    C5 N1 C1 C2 . . . . 1.6(4) ?
    C6 N2 C7 C8 . . . . -145.5(2) ?
    C6 N2 C11 C10 . . . . 146.0(3) ?
    C6 C3 C4 C5 . . . . -170.3(3) ?
    C7 N2 C6 O1 . . . . 2.0(4) ?
    C7 N2 C6 C3 . . . . 179.3(2) ?
    C7 N2 C11 C10 . . . . -55.8(3) ?
    C7 C8 C9 C10 . . . . 53.7(3) ?
    C7 C8 C9 C12 . . . . 178.8(2) ?
    C8 C9 C10 C11 . . . . -55.2(3) ?
    C8 C9 C12 C13 . . . . 54.6(3) ?
    C9 C10 C11 N2 . . . . 56.4(3) ?
    C9 C12 C13 C14 . . . . 171.8(2) ?
    C10 C9 C12 C13 . . . . 177.7(2) ?
    C11 N2 C6 O1 . . . . 159.5(3) ?
    C11 N2 C6 C3 . . . . -23.3(4) ?
    C11 N2 C7 C8 . . . . 54.5(3) ?
    C12 C9 C10 C11 . . . . 179.2(2) ?
    C12 C13 C14 C17 . . . . 170.0(2) ?
    C13 C14 C17 C16 . . . . 55.3(3) ?
    C13 C14 C17 C18 . . . . 179.0(2) ?
    C14 C17 C18 C19 . . . . -179.4(2) ?
    C15 N3 C19 C18 . . . . -57.8(3) ?
    C15 N3 C20 O2 . . . . 0.1(4) ?
    C15 N3 C20 C23 . . . . 176.5(2) ?
    C15 C16 C17 C14 . . . . 177.9(2) ?
    C15 C16 C17 C18 . . . . 52.7(3) ?
    C16 C17 C18 C19 . . . . -53.5(3) ?
    C17 C18 C19 N3 . . . . 56.1(3) ?
    C19 N3 C15 C16 . . . . 56.8(3) ?
    C19 N3 C20 O2 . . . . 162.5(3) ?
    C19 N3 C20 C23 . . . . -21.1(4) ?
    C20 N3 C15 C16 . . . . -138.8(3) ?
    C20 N3 C19 C18 . . . . 138.8(3) ?
    C20 C23 C24 C25 . . . . -172.5(3) ?
    C21 N4 C25 C24 . . . . 0.5(5) ?
    C21 C22 C23 C20 . . . . 173.9(3) ?
    C21 C22 C23 C24 . . . . 0.3(4) ?
    C22 C23 C24 C25 . . . . 0.8(4) ?
    C23 C24 C25 N4 . . . . -1.2(5) ?
    C25 N4 C21 C22 . . . . 0.6(5) ?
    C26 C27 C28 C29 . . . . -179.1(2) ?
    C26 C27 C32 C31 . . . . 178.4(2) ?
    C27 C28 C29 C30 . . . . 1.3(4) ?
    C28 C27 C32 C31 . . . . -2.5(4) ?
    C28 C29 C30 O3 . . . . -178.5(2) ?
    C28 C29 C30 C31 . . . . -4.1(4) ?
    C29 C30 C31 C32 . . . . 3.5(4) ?
    C30 O3 C37 C36 . . . . -19.1(4) ?
    C30 O3 C37 C38 . . . . 165.1(2) ?
    C30 C31 C32 C27 . . . . -0.2(4) ?
    C32 C27 C28 C29 . . . . 1.9(4) ?
    C33 C34 C35 C36 . . . . -178.1(4) ?
    C33 C34 C39 C38 . . . . 177.0(5) ?
    C33A C34 C35 C36 . . . . -178.5(5) ?
    C33A C34 C39 C38 . . . . 177.2(4) ?
    C34 C35 C36 C37 . . . . 1.6(4) ?
    C35 C34 C39 C38 . . . . -3.3(4) ?
    C35 C36 C37 O3 . . . . -179.7(2) ?
    C35 C36 C37 C38 . . . . -4.1(4) ?
    C36 C37 C38 C39 . . . . 3.0(4) ?
    C37 O3 C30 C29 . . . . -38.8(4) ?
    C37 O3 C30 C31 . . . . 146.5(2) ?
    C37 C38 C39 C34 . . . . 0.7(4) ?
    C39 C34 C35 C36 . . . . 2.1(4) ?
loop_
    _geom_hbond_atom_site_label_D
    _geom_hbond_atom_site_label_H
    _geom_hbond_atom_site_label_A
    _geom_hbond_site_symmetry_A
    _geom_hbond_distance_DH
    _geom_hbond_distance_HA
    _geom_hbond_distance_DA
    _geom_hbond_angle_DHA
    _geom_hbond_publ_flag
    O4 H4A N1 1_453 0.84 1.83 2.665(3) 175.5 y
    O7 H7 N4 . 0.86(2) 2.01(3) 2.859(7) 167(8) y
    O6A H6A N4 . 0.86(2) 1.79(2) 2.652(7) 177(7) y
    C1 H1 O7A 2_657 0.95 2.27 3.114(6) 147 y
    C12 H12B O2 4_586 0.99 2.60 3.453(4) 144 y
    C19 H19B O6 4_586 0.99 2.47 3.326(6) 144 y
data_pub
_journal_date_recd_electronic     2014-07-27
_journal_date_accepted     2014-08-07
_journal_name_full     'Acta Crystallographica, Section E'
_journal_year     2014
_journal_volume     70
_journal_issue      9
_journal_page_first     o1022
_journal_page_last     o1022
_journal_paper_category     HO
_journal_paper_doi     10.1107/S160053681401811X
_journal_coeditor_code     TK5333
_publ_contact_author_name     'Robert L. LaDuca'
_publ_contact_author_address
;
Lyman Briggs College
Department of Chemistry
E-30 Holmes Hall
919 East Shaw Lane
Michigan State University
East Lansing, MI 48825
USA
;
_publ_contact_author_email     'laduca@msu.edu'
_publ_contact_author_fax     '517-432-2758'
_publ_contact_author_phone     '517-432-2268'
_publ_section_title
;\
Crystal structure of
[propane-1,3-diylbis(piperidine-4,1-diyl)]bis[(pyridin-4-yl)methanone]--4,4'-\
oxydibenzoic acid (1/1)
;
loop_
    _publ_author_name
    _publ_author_footnote
    _publ_author_address
    'Low, Emily M.' .
;
Heritage High School
Rogers, AR 72756
USA
;
    'LaDuca, Robert L.' .
;
Lyman Briggs College
Department of Chemistry
E-30 Holmes Hall
919 East Shaw Lane
Michigan State University
East Lansing, MI 48825
USA
;
