# Supplementary material for: Crystal structure of [propane-1,3-diylbis(piperidine-4,1-di­yl)]bis­[(pyridin-4-yl)methanone]–4,4′-oxydi­benzoic acid (1/1)
Source: Acta Crystallogr Sect E Struct Rep Online. 2014 Aug 16;70(Pt 9):o1022. doi: 10.1107/S160053681401811X (PMC4186108; doi:10.1107/S160053681401811X)
Supplement: Supplementary file 2 [file e-70-o1022-Isup2.hkl]

# 
# h,k,l, Fc-squared, Fo-squared, sigma(Fo-squared) and status flag 
# 
data_I
_shelx_title ' ' 
_shelx_refln_list_code          4 
_shelx_F_calc_maximum      675.12 
_exptl_crystal_F_000      1440.00 
_reflns_d_resolution_high  0.8295 
 
loop_ 
 _symmetry_equiv_pos_as_xyz 
 'x, y, z' 
 '-x, y+1/2, -z+1/2' 
 '-x, -y, -z' 
 'x, -y-1/2, z-1/2' 
 
_cell_length_a    16.0317 
_cell_length_b    12.6050 
_cell_length_c    17.2589 
_cell_angle_alpha  90.000 
_cell_angle_beta   99.033 
_cell_angle_gamma  90.000 
 
_shelx_F_squared_multiplier     1.000 
 
loop_ 
 _refln_index_h 
 _refln_index_k 
 _refln_index_l 
 _refln_F_squared_calc 
 _refln_F_squared_meas 
 _refln_F_squared_sigma 
 _refln_observed_status 
   2   0   0     5539.60     5415.60     78.97 o 
   3   0   0    20883.50    20212.45    278.66 o 
   4   0   0    11069.96    11030.43    160.18 o 
   5   0   0     7250.73     7083.82    111.16 o 
   6   0   0     4044.64     3763.26     69.14 o 
   7   0   0      317.35      319.77     19.02 o 
   8   0   0      191.99      182.56     16.12 o 
   9   0   0     2042.21     2022.89     50.92 o 
  10   0   0       40.30       39.85     13.33 o 
  11   0   0       37.51       -1.13     14.03 o 
  12   0   0      699.15      871.76     42.93 o 
  13   0   0      347.33      326.69     38.03 o 
  14   0   0       74.93       69.50     26.62 o 
  15   0   0        5.41       -8.76     21.63 o 
  16   0   0      411.45      441.16     49.54 o 
  17   0   0      109.65       81.67     41.84 o 
  18   0   0      114.75      135.27     66.96 o 
  19   0   0       68.71       82.97     47.44 o 
   1   1   0       43.99       53.97      3.26 o 
   2   1   0       63.40       19.41      4.32 o 
   3   1   0      155.30      131.95      6.63 o 
   4   1   0      351.87      349.29     11.03 o 
   5   1   0        9.43       15.95      6.19 o 
   6   1   0      401.91      401.11     13.52 o 
   7   1   0       75.23       69.12      7.98 o 
   8   1   0      149.05      152.52     10.64 o 
   9   1   0       17.06       13.47      7.24 o 
  10   1   0      179.52      176.55     18.12 o 
  11   1   0        4.14       17.77     10.23 o 
  12   1   0      124.99      125.41     18.89 o 
  13   1   0       52.40       36.55     17.35 o 
  14   1   0       59.21       49.04     22.12 o 
  15   1   0       23.88        6.55     18.59 o 
  16   1   0       95.07       85.51     24.31 o 
  17   1   0       44.30       32.21     23.98 o 
  18   1   0      538.41      621.52     53.80 o 
  19   1   0      441.16      524.49     51.57 o 
   0   2   0    32145.65    29905.56    444.29 o 
   1   2   0    38657.13    36833.12    338.31 o 
   2   2   0     3136.09     2969.31     35.64 o 
   3   2   0    24007.04    23090.47    225.64 o 
   4   2   0    43390.24    41903.51    388.47 o 
   5   2   0    15250.97    14845.73    141.13 o 
   6   2   0     5192.15     5183.75     60.84 o 
   7   2   0        3.18        5.85      5.81 o 
   8   2   0     3348.05     3339.22     48.49 o 
   9   2   0      134.11      167.00     12.07 o 
  10   2   0      319.30      279.71     25.69 o 
  11   2   0      104.92      153.78     15.76 o 
  12   2   0      139.35       77.20     15.61 o 
  13   2   0       10.52       22.22     13.94 o 
  14   2   0       52.26       63.04     18.72 o 
  15   2   0       26.02       31.26     22.07 o 
  16   2   0        0.90       24.73     21.29 o 
  17   2   0       24.89       29.49     24.21 o 
  18   2   0       31.07       -1.14     24.77 o 
   1   3   0       98.31      115.08      7.26 o 
   2   3   0      133.25      151.51      6.74 o 
   3   3   0      312.72      330.38     14.32 o 
   4   3   0     1592.87     1495.31     25.42 o 
   5   3   0       44.35       52.39      6.39 o 
   6   3   0      150.83      139.08     10.38 o 
   7   3   0       45.44       30.16      7.21 o 
   8   3   0     1047.63     1070.55     22.57 o 
   9   3   0      215.38      208.67     12.41 o 
  10   3   0      509.69      489.30     23.55 o 
  11   3   0        1.80       -2.66      9.48 o 
  12   3   0        0.26        0.80     12.86 o 
  13   3   0       45.53       25.15     16.65 o 
  14   3   0        6.60        0.36     15.76 o 
  15   3   0        0.03       -9.83     16.47 o 
  16   3   0        0.19        3.82     21.20 o 
  17   3   0       27.21       10.38     23.79 o 
  18   3   0       26.47       82.80     29.18 o 
   0   4   0     3190.62     3347.82     67.38 o 
   1   4   0     7444.97     7004.09     78.03 o 
   2   4   0      165.59      169.84      9.40 o 
   3   4   0     7234.60     6511.86     75.00 o 
   4   4   0       14.04       18.33      6.18 o 
   5   4   0     3480.58     3547.23     49.02 o 
   6   4   0     2054.74     2080.45     32.14 o 
   7   4   0     1347.33     1293.30     25.16 o 
   8   4   0      148.97      166.81     13.23 o 
   9   4   0       28.46       19.95      7.37 o 
  10   4   0     2093.15     2011.96     38.82 o 
  11   4   0      165.16      128.53     14.69 o 
  12   4   0        2.63      -11.03     12.14 o 
  13   4   0      154.02      164.72     22.91 o 
  14   4   0        4.16       10.33     16.33 o 
  15   4   0       15.64      -14.65     18.43 o 
  16   4   0       27.60        8.54     20.73 o 
  17   4   0       55.97       20.75     23.82 o 
  18   4   0       21.43       -6.29     24.46 o 
   1   5   0      303.08      325.65     15.00 o 
   2   5   0      159.88      172.42     10.55 o 
   3   5   0        2.65       -2.26      4.71 o 
   4   5   0        9.38       -1.45      6.16 o 
   5   5   0      170.62      155.10     11.73 o 
   6   5   0      562.32      491.25     18.26 o 
   7   5   0     2632.50     2482.83     42.70 o 
   8   5   0      611.02      626.54     21.42 o 
   9   5   0       60.90       48.34     10.49 o 
  10   5   0        2.11       -7.98      9.20 o 
  11   5   0       44.97       22.69     12.53 o 
  12   5   0        6.70       -2.75     13.12 o 
  13   5   0      343.89      378.86     31.63 o 
  14   5   0       12.34       44.98     20.02 o 
  15   5   0      148.00      167.93     34.03 o 
  16   5   0       93.38       89.88     25.38 o 
  17   5   0       42.61       12.97     23.56 o 
  18   5   0        8.22        4.13     66.14 o 
   0   6   0      324.06      370.87     30.89 o 
   1   6   0     1467.05     1466.45     27.60 o 
   2   6   0     3909.35     4418.14     58.59 o 
   3   6   0     2086.31     2270.37     34.31 o 
   4   6   0      532.10      539.90     26.69 o 
   5   6   0        0.24       -4.07      6.56 o 
   6   6   0      457.62      466.00     19.35 o 
   7   6   0      192.75      219.06     15.05 o 
   8   6   0       77.56       71.50     11.32 o 
   9   6   0      539.26      568.43     24.84 o 
  10   6   0      602.49      600.57     25.64 o 
  11   6   0     1894.03     2074.09     48.81 o 
  12   6   0      135.19      109.94     23.01 o 
  13   6   0      396.96      420.95     34.98 o 
  14   6   0      206.97      136.65     27.59 o 
  15   6   0        0.46       -5.19     20.89 o 
  16   6   0      213.71      169.45     30.60 o 
  17   6   0       11.81       44.48     28.03 o 
   1   7   0       42.79       49.86      8.17 o 
   2   7   0      216.11      236.98     13.75 o 
   3   7   0      393.91      417.02     16.95 o 
   4   7   0       10.96        4.82      7.96 o 
   5   7   0       10.62       14.68      9.14 o 
   6   7   0      188.56      184.88     16.54 o 
   7   7   0       80.93       46.47     11.40 o 
   8   7   0       55.93       86.90     15.16 o 
   9   7   0        1.84       21.51     13.04 o 
  10   7   0      474.98      465.28     45.07 o 
  11   7   0      720.45      747.55     37.69 o 
  12   7   0      423.87      415.39     32.39 o 
  13   7   0       22.26        5.01     18.25 o 
  14   7   0       74.77       82.46     24.48 o 
  15   7   0        0.54       24.58     22.10 o 
  16   7   0        4.60      -11.80     23.04 o 
   0   8   0      374.78      429.69     31.24 o 
   1   8   0      251.40      265.71     17.31 o 
   2   8   0      195.39      228.20     18.18 o 
   3   8   0      167.25      156.55     13.92 o 
   4   8   0        0.00       -5.06      9.11 o 
   5   8   0       16.28        7.04      9.80 o 
   6   8   0       52.01       58.80     12.71 o 
   7   8   0       12.77        6.86     12.30 o 
   8   8   0       10.85       36.46     14.29 o 
   9   8   0       17.69       38.61     15.31 o 
  10   8   0      481.80      531.44     47.87 o 
  11   8   0      228.53      181.66     23.72 o 
  12   8   0      840.49      832.16     46.33 o 
  13   8   0      268.00      361.92     34.90 o 
  14   8   0       12.98       24.63     22.76 o 
  15   8   0       39.19       38.44     24.67 o 
  16   8   0        3.03        3.40     26.38 o 
   1   9   0       39.37       38.95     12.11 o 
   2   9   0      127.17      127.36     21.08 o 
   3   9   0      179.33      179.71     18.73 o 
   4   9   0        1.60       -4.25     10.66 o 
   5   9   0       72.79       75.01     16.98 o 
   6   9   0        5.66        6.78     13.71 o 
   7   9   0       11.26      -11.19     11.92 o 
   8   9   0       67.63       46.70     16.84 o 
   9   9   0       19.18       51.83     17.63 o 
  10   9   0       27.19       28.68     18.28 o 
  11   9   0      258.05      253.50     28.88 o 
  12   9   0        5.21       24.86     19.37 o 
  13   9   0       18.99        0.60     22.81 o 
  14   9   0        5.42      -21.78     21.78 o 
  15   9   0       41.95        4.10     25.31 o 
   0  10   0      463.53      427.07     57.33 o 
   1  10   0      445.64      518.17     28.47 o 
   2  10   0        1.86       -2.71     11.29 o 
   3  10   0       49.49       83.84     15.97 o 
   4  10   0        0.00       12.19     12.99 o 
   5  10   0      121.01       92.76     23.11 o 
   6  10   0      305.12      278.18     27.59 o 
   7  10   0      202.45      200.62     25.49 o 
   8  10   0      520.49      536.26     36.74 o 
   9  10   0      126.80       85.86     21.75 o 
  10  10   0       29.21       33.98     21.61 o 
  11  10   0       34.83       26.30     24.00 o 
  12  10   0       89.02       56.61     24.47 o 
  13  10   0       42.31       18.51     25.44 o 
  14  10   0       13.94        3.90     30.60 o 
   1  11   0      162.71       74.10     17.77 o 
   2  11   0        2.13       -5.49     13.71 o 
   3  11   0       11.12       21.14     14.54 o 
   4  11   0       47.03        2.02     14.12 o 
   5  11   0      136.10       71.61     21.11 o 
   6  11   0       42.83       13.57     17.01 o 
   7  11   0       16.66       -5.46     17.41 o 
   8  11   0       78.31      106.54     23.51 o 
   9  11   0      100.55      126.29     26.09 o 
  10  11   0       85.84       78.32     27.24 o 
  11  11   0       20.97       -2.86     25.30 o 
  12  11   0        0.72       17.94     23.88 o 
  13  11   0       28.54       32.53     28.37 o 
   0  12   0      358.98      305.78     39.12 o 
   1  12   0       83.67      116.25     21.63 o 
   2  12   0      694.88      740.85     41.54 o 
   3  12   0       74.48       86.31     20.82 o 
   4  12   0       38.62       22.89     18.77 o 
   5  12   0       60.44       29.15     19.49 o 
   6  12   0       46.96       62.96     26.56 o 
   7  12   0        3.15       21.54     20.94 o 
   8  12   0       17.21       26.89     22.17 o 
   9  12   0       31.26       36.55     25.02 o 
  10  12   0       61.68       62.82     29.16 o 
  11  12   0        0.36      -26.57     26.57 o 
   1  13   0      182.30      236.40     27.56 o 
   2  13   0       14.33       28.83     19.92 o 
   3  13   0        5.63        5.38     20.36 o 
   4  13   0        7.86      -12.19     21.47 o 
   5  13   0        1.11       10.85     20.85 o 
   6  13   0        2.28       11.16     22.00 o 
   7  13   0        4.51       15.30     21.96 o 
   8  13   0        2.87      -14.14     22.68 o 
   9  13   0      176.57      117.05     33.53 o 
   0  14   0      507.83      513.79     53.55 o 
   1  14   0       52.96       38.59     21.53 o 
   2  14   0      105.88      156.03     28.78 o 
   3  14   0       28.72       29.56     24.50 o 
   4  14   0      177.81      187.54     34.67 o 
   5  14   0       23.12        8.10     25.63 o 
   6  14   0        0.97       31.95     26.57 o 
   7  14   0       10.39       -4.80     25.44 o 
   1  15   0        4.59      -13.69     23.14 o 
   2  15   0        1.28       26.54     25.24 o 
 -19   1   1        8.94        9.03     28.31 o 
 -18   1   1      114.76      180.08     36.22 o 
 -17   1   1       17.43      -10.67     19.81 o 
 -16   1   1        1.22      -17.33     17.33 o 
 -15   1   1      111.68      138.58     23.39 o 
 -14   1   1      282.62      310.64     25.99 o 
 -13   1   1      138.76      103.83     17.27 o 
 -12   1   1       14.88        0.29     10.50 o 
 -11   1   1       66.17       59.22     12.09 o 
 -10   1   1      144.02      135.75     13.75 o 
  -9   1   1        4.53       -2.92      5.98 o 
  -8   1   1        4.28        0.11      5.78 o 
  -7   1   1        0.25       -5.48      5.48 o 
  -6   1   1      115.15      119.78      8.89 o 
  -5   1   1      239.22      221.67      9.87 o 
  -4   1   1     1008.79      989.10     16.87 o 
  -3   1   1     1455.46     1536.63     19.90 o 
  -2   1   1      988.19      978.08     13.87 o 
  -1   1   1       60.99       59.11      3.39 o 
   0   1   1      386.28      368.98      5.88 o 
   1   1   1        2.55        3.23      3.00 o 
   2   1   1        4.60        0.64      3.87 o 
   3   1   1      595.31      593.12     11.69 o 
   4   1   1      634.22      625.00     14.00 o 
   5   1   1        0.17       -3.86      5.04 o 
   6   1   1       98.79       95.69      8.69 o 
   7   1   1      377.85      369.02     14.51 o 
   8   1   1      124.93      108.60      9.94 o 
   9   1   1      329.82      315.86     15.82 o 
  10   1   1        7.97       -6.60      7.30 o 
  11   1   1      289.30      311.59     17.67 o 
  12   1   1        1.21       -2.47     10.90 o 
  13   1   1      362.13      376.52     26.38 o 
  14   1   1      138.56      120.62     27.34 o 
  15   1   1        3.51        2.17     17.54 o 
  16   1   1        0.11      -19.06     19.06 o 
  17   1   1       94.17       83.33     25.59 o 
  18   1   1      339.22      362.03     48.89 o 
 -19   2   1        1.68       39.55     31.17 o 
 -18   2   1       22.51        5.89     24.79 o 
 -17   2   1       54.70       71.77     24.22 o 
 -16   2   1       72.79       41.51     22.52 o 
 -15   2   1       94.13       93.99     21.33 o 
 -14   2   1        0.16      -13.89     13.89 o 
 -13   2   1        5.82       -1.90     12.66 o 
 -12   2   1       38.63       46.13     14.13 o 
 -11   2   1      945.99      950.12     30.21 o 
 -10   2   1      494.76      561.92     22.04 o 
  -9   2   1     2097.05     1961.75     35.55 o 
  -8   2   1       84.44       74.97     10.70 o 
  -7   2   1      393.57      432.57     14.17 o 
  -6   2   1     2240.18     2150.27     29.26 o 
  -5   2   1    17190.32    16845.17    153.08 o 
  -4   2   1    52042.50    51082.98    454.36 o 
  -3   2   1    13616.96    12924.04    137.29 o 
  -2   2   1     3696.00     3423.14     41.93 o 
  -1   2   1    25132.44    23331.60    225.37 o 
   0   2   1     3372.69     3207.97     36.72 o 
   1   2   1    30552.10    30389.62    280.56 o 
   2   2   1     8400.72     8343.45     86.19 o 
   3   2   1       60.67       97.81      8.86 o 
   4   2   1       19.95       15.07      4.97 o 
   5   2   1     5341.47     5247.80     56.97 o 
   6   2   1       21.04       16.85      6.09 o 
   7   2   1     2634.31     2548.52     37.66 o 
   8   2   1     1627.47     1619.87     37.52 o 
   9   2   1      581.87      628.36     21.50 o 
  10   2   1      465.01      411.89     18.87 o 
  11   2   1      456.28      412.60     26.13 o 
  12   2   1      226.71      216.65     20.38 o 
  13   2   1       18.02       12.19     13.30 o 
  14   2   1        1.56      -12.26     14.79 o 
  15   2   1        7.39      -17.05     18.32 o 
  16   2   1        1.56       13.88     22.86 o 
  17   2   1      120.48      163.93     30.85 o 
  18   2   1       73.92       25.06     29.89 o 
 -18   3   1        5.37        0.52     24.11 o 
 -17   3   1       45.77        5.50     23.71 o 
 -16   3   1       58.95       30.21     19.73 o 
 -15   3   1       35.53       48.30     21.36 o 
 -14   3   1       61.22       32.52     17.37 o 
 -13   3   1        4.97      -14.08     14.81 o 
 -12   3   1       19.29       10.43     13.64 o 
 -11   3   1        4.99       -5.96      9.13 o 
 -10   3   1      492.06      529.33     26.54 o 
  -9   3   1      301.33      316.07     16.23 o 
  -8   3   1       17.04        0.83      5.98 o 
  -7   3   1        0.30        5.05      5.43 o 
  -6   3   1       17.00       10.72      5.67 o 
  -5   3   1      817.30      848.85     17.29 o 
  -4   3   1     1454.40     1471.90     27.95 o 
  -3   3   1       15.95       23.16      5.68 o 
  -2   3   1       45.19       49.42      6.24 o 
  -1   3   1        2.97       -4.25      4.25 o 
   0   3   1       13.24        8.58      4.94 o 
   1   3   1        9.16        6.42      4.97 o 
   2   3   1     1591.87     1632.13     23.25 o 
   3   3   1      858.94      876.65     16.88 o 
   4   3   1     1537.97     1510.87     23.28 o 
   5   3   1     1653.15     1586.11     26.50 o 
   6   3   1      314.50      307.93     13.08 o 
   7   3   1      173.57      156.72     10.73 o 
   8   3   1      298.74      338.12     14.38 o 
   9   3   1      120.93       97.23     10.15 o 
  10   3   1      642.19      651.06     22.41 o 
  11   3   1        8.22        5.96      9.98 o 
  12   3   1      137.68      115.81     18.76 o 
  13   3   1        0.19       -9.95     13.87 o 
  14   3   1       12.89       -1.49     16.20 o 
  15   3   1       69.40       55.90     25.92 o 
  16   3   1      442.07      401.56     38.53 o 
  17   3   1       51.49        6.31     29.51 o 
  18   3   1      712.37      857.92     62.81 o 
 -18   4   1        5.03        7.36     26.47 o 
 -17   4   1       41.64       13.87     22.93 o 
 -16   4   1        0.32      -18.98     18.98 o 
 -15   4   1       22.20       18.36     19.61 o 
 -14   4   1       16.60        1.86     16.19 o 
 -13   4   1      396.19      346.73     29.50 o 
 -12   4   1      551.84      570.46     34.37 o 
 -11   4   1      143.93      147.37     15.80 o 
 -10   4   1     1029.10     1063.32     35.83 o 
  -9   4   1     2575.35     2572.03     39.90 o 
  -8   4   1     6333.02     6146.17     71.94 o 
  -7   4   1     4407.99     4415.69     56.54 o 
  -6   4   1     6438.49     6822.14     82.62 o 
  -5   4   1     2215.04     2227.39     37.15 o 
  -4   4   1       29.52       33.28      6.98 o 
  -3   4   1       33.91       34.78      6.62 o 
  -2   4   1     3091.07     2764.14     35.67 o 
  -1   4   1     2543.83     2475.03     31.63 o 
   0   4   1      146.05      192.47     10.12 o 
   1   4   1     2463.28     2400.30     32.84 o 
   2   4   1     4144.98     4220.93     47.71 o 
   3   4   1     5040.75     5049.81     57.74 o 
   4   4   1       95.16       93.10      7.67 o 
   5   4   1      115.06       99.71      9.01 o 
   6   4   1       65.55       81.06      9.40 o 
   7   4   1        0.01       11.06      6.61 o 
   8   4   1     3510.59     3644.48     49.43 o 
   9   4   1      108.57      118.97     12.32 o 
  10   4   1      620.59      735.96     34.34 o 
  11   4   1       89.87       63.09     15.09 o 
  12   4   1       50.03       30.42     14.41 o 
  13   4   1        1.79       -7.42     13.96 o 
  14   4   1       15.11      -12.03     16.84 o 
  15   4   1      101.18      121.19     25.22 o 
  16   4   1       91.00       64.35     25.28 o 
  17   4   1        2.68      -10.13     23.73 o 
  18   4   1      289.71      319.41     44.21 o 
 -18   5   1       51.00       53.36     33.60 o 
 -17   5   1       13.77       -8.55     23.01 o 
 -16   5   1        5.97       -4.33     20.66 o 
 -15   5   1        7.33      -17.63     17.63 o 
 -14   5   1       90.98       86.30     22.22 o 
 -13   5   1      531.35      636.81     38.69 o 
 -12   5   1     1557.13     1584.55     45.21 o 
 -11   5   1      535.11      626.58     29.76 o 
 -10   5   1      318.25      256.69     18.77 o 
  -9   5   1      446.01      481.69     20.61 o 
  -8   5   1      724.86      622.08     22.85 o 
  -7   5   1       13.77       -1.64      7.14 o 
  -6   5   1       59.97       55.46      9.03 o 
  -5   5   1       60.14       64.79     10.14 o 
  -4   5   1       68.89       86.14      9.50 o 
  -3   5   1       33.38       30.06      5.34 o 
  -2   5   1       30.40       20.66      5.71 o 
  -1   5   1       58.58       74.29      7.48 o 
   0   5   1      164.34      196.60     14.91 o 
   1   5   1       80.81       83.48      8.18 o 
   2   5   1       30.20       41.63      6.99 o 
   3   5   1      277.38      294.27     11.22 o 
   4   5   1      125.18      133.58      8.93 o 
   5   5   1      248.28      232.99     12.10 o 
   6   5   1        3.16        1.14      4.97 o 
   7   5   1       57.03       51.17      7.36 o 
   8   5   1     5901.18     5905.13     78.63 o 
   9   5   1       50.00       47.10     11.09 o 
  10   5   1       24.32       13.24     10.12 o 
  11   5   1        0.97       11.00     10.88 o 
  12   5   1        0.36       -3.69     11.81 o 
  13   5   1       12.87        2.20     15.81 o 
  14   5   1       46.65       57.46     20.47 o 
  15   5   1      244.73      227.52     30.08 o 
  16   5   1       84.13      128.62     26.01 o 
  17   5   1        0.29       38.12     30.20 o 
 -17   6   1       18.75       17.69     26.18 o 
 -16   6   1       30.11       25.49     24.15 o 
 -15   6   1       89.92       76.53     25.06 o 
 -14   6   1      156.58      114.20     24.01 o 
 -13   6   1       28.08       45.13     19.05 o 
 -12   6   1       23.11       30.69     15.01 o 
 -11   6   1     5961.25     6329.48    101.41 o 
 -10   6   1     1728.33     1737.69     45.03 o 
  -9   6   1       18.88       27.17     10.76 o 
  -8   6   1       70.65       33.55     10.07 o 
  -7   6   1     2293.83     2507.96     46.08 o 
  -6   6   1        4.94       16.51      7.79 o 
  -5   6   1       58.72       42.61      8.37 o 
  -4   6   1       15.95       -2.46      6.50 o 
  -3   6   1      475.66      516.81     15.09 o 
  -2   6   1    18407.29    19084.69    189.85 o 
  -1   6   1      535.12      575.87     15.11 o 
   0   6   1     1066.26     1176.49     25.24 o 
   1   6   1       45.82       43.26      7.56 o 
   2   6   1       32.62       16.71      6.94 o 
   3   6   1      196.73      300.87     15.79 o 
   4   6   1       14.14       20.81      7.25 o 
   5   6   1       15.69        3.35      6.79 o 
   6   6   1        3.54       -3.75      7.01 o 
   7   6   1     4949.46     5142.82     71.21 o 
   8   6   1     1946.84     1866.83     43.54 o 
   9   6   1      161.53      160.60     16.00 o 
  10   6   1       48.70       42.67     12.28 o 
  11   6   1        0.85       11.89     13.71 o 
  12   6   1      134.74      112.37     20.67 o 
  13   6   1        7.32       16.62     16.02 o 
  14   6   1       25.14        3.54     19.15 o 
  15   6   1        0.13       -0.16     21.76 o 
  16   6   1       43.52       49.87     29.78 o 
  17   6   1       74.30       92.91     33.26 o 
 -17   7   1       40.04       -7.37     29.85 o 
 -16   7   1      126.78       52.26     35.28 o 
 -15   7   1      392.69      465.86     39.33 o 
 -14   7   1       75.33       70.09     22.68 o 
 -13   7   1       49.01       51.59     20.34 o 
 -12   7   1      109.27      115.16     21.14 o 
 -11   7   1     2541.53     2784.88     66.73 o 
 -10   7   1       50.83       59.03     18.47 o 
  -9   7   1        1.06       10.39     13.09 o 
  -8   7   1       16.11       -6.25      9.80 o 
  -7   7   1       69.95       47.30     13.09 o 
  -6   7   1        0.04       -7.52      8.56 o 
  -5   7   1        3.98       -0.98      8.41 o 
  -4   7   1        0.95       -7.13      7.13 o 
  -3   7   1      109.59       99.36     10.11 o 
  -2   7   1       35.45       46.03      8.29 o 
  -1   7   1      489.47      560.59     18.28 o 
   0   7   1        6.03        4.38      6.47 o 
   1   7   1       32.43       22.48      7.56 o 
   2   7   1       19.06       12.88      7.15 o 
   3   7   1       12.90       16.40      7.51 o 
   4   7   1        6.95       -1.38      8.13 o 
   5   7   1      267.93      295.01     18.60 o 
   6   7   1      118.90      100.48     12.66 o 
   7   7   1     1394.75     1339.23     40.38 o 
   8   7   1     1249.81     1354.12     40.63 o 
   9   7   1      414.52      402.63     25.53 o 
  10   7   1        9.13        8.94     12.59 o 
  11   7   1     1277.28     1374.36     43.97 o 
  12   7   1        8.96        7.20     15.10 o 
  13   7   1       71.94       52.11     18.64 o 
  14   7   1      233.23      269.44     35.47 o 
  15   7   1        1.25       -1.61     22.40 o 
  16   7   1        0.19       -4.79     28.18 o 
 -16   8   1       71.04      104.55     34.77 o 
 -15   8   1        1.38      -20.81     21.13 o 
 -14   8   1       17.86        2.17     20.22 o 
 -13   8   1       18.67       13.16     19.82 o 
 -12   8   1        2.29      -16.23     16.23 o 
 -11   8   1     2113.78     2155.95     59.97 o 
 -10   8   1      421.70      515.12     36.24 o 
  -9   8   1       28.50       35.42     14.71 o 
  -8   8   1      759.78      835.34     34.24 o 
  -7   8   1       33.61       35.01     12.14 o 
  -6   8   1        8.95       18.58     10.52 o 
  -5   8   1      206.10      156.29     16.15 o 
  -4   8   1      165.22      228.89     17.09 o 
  -3   8   1     3279.59     3394.32     57.39 o 
  -2   8   1       51.23       41.84      9.82 o 
  -1   8   1     1499.91     1660.63     38.37 o 
   0   8   1     1840.08     1870.41     41.53 o 
   1   8   1     1872.33     1777.53     38.29 o 
   2   8   1      372.66      455.99     19.07 o 
   3   8   1       13.06        3.37      8.89 o 
   4   8   1      615.53      648.88     26.73 o 
   5   8   1      331.65      296.20     20.26 o 
   6   8   1      302.96      310.23     23.13 o 
   7   8   1     3976.17     4058.62     78.14 o 
   8   8   1      197.58      206.77     21.90 o 
   9   8   1        9.25       11.30     14.20 o 
  10   8   1       14.80        9.57     15.07 o 
  11   8   1       72.57       44.43     17.75 o 
  12   8   1      276.58      330.92     30.36 o 
  13   8   1       68.72       36.76     20.98 o 
  14   8   1       56.12       80.11     27.34 o 
  15   8   1       31.86       40.48     30.03 o 
  16   8   1        6.37        9.96     31.06 o 
 -15   9   1       41.23       43.20     27.62 o 
 -14   9   1       24.66       -8.57     22.74 o 
 -13   9   1       11.93      -12.16     19.95 o 
 -12   9   1       28.67       11.75     19.35 o 
 -11   9   1       65.65       41.08     20.59 o 
 -10   9   1       69.28       48.07     19.01 o 
  -9   9   1       22.09       24.77     15.73 o 
  -8   9   1       34.14       23.33     15.29 o 
  -7   9   1       61.49       31.33     14.29 o 
  -6   9   1       15.91        0.33     12.28 o 
  -5   9   1        0.49      -11.37     11.37 o 
  -4   9   1       68.71       50.64     13.13 o 
  -3   9   1        4.38       -9.05      9.05 o 
  -2   9   1      110.10       98.24     14.99 o 
  -1   9   1      183.33      165.90     17.64 o 
   0   9   1       66.66       55.36     16.09 o 
   1   9   1        0.52       -3.89      9.76 o 
   2   9   1       15.47        8.47     12.03 o 
   3   9   1       40.53       52.76     12.89 o 
   4   9   1       36.78       20.88     12.03 o 
   5   9   1       29.50       32.56     12.87 o 
   6   9   1       26.61        5.35     12.49 o 
   7   9   1       53.69       29.06     22.08 o 
   8   9   1       32.12       62.40     17.33 o 
   9   9   1      164.40       99.72     20.10 o 
  10   9   1        5.96        0.82     15.93 o 
  11   9   1      269.53      281.26     30.73 o 
  12   9   1      164.73      204.74     43.93 o 
  13   9   1        0.09       11.17     19.65 o 
  14   9   1        0.74       21.33     24.29 o 
  15   9   1       16.82        1.12     29.13 o 
 -14  10   1      115.78      136.55     46.20 o 
 -13  10   1       17.80       16.84     27.60 o 
 -12  10   1        6.08        2.02     27.85 o 
 -11  10   1      425.19      375.90     42.66 o 
 -10  10   1        6.97       11.54     32.36 o 
  -9  10   1       18.57        6.22     17.25 o 
  -8  10   1       14.02       -8.69     18.36 o 
  -7  10   1        4.05      -14.48     14.48 o 
  -6  10   1       12.86      -11.08     15.19 o 
  -5  10   1      429.66      572.49     33.44 o 
  -4  10   1        8.04       16.50     13.02 o 
  -3  10   1      178.30      221.10     20.98 o 
  -2  10   1        1.07       -0.26     11.74 o 
  -1  10   1      182.34      123.05     17.43 o 
   0  10   1       11.24       23.22     14.16 o 
   1  10   1      224.75      264.66     21.42 o 
   2  10   1        0.06       -8.78     10.99 o 
   3  10   1      246.20      218.86     21.05 o 
   4  10   1       40.57       75.10     15.83 o 
   5  10   1       44.52       47.52     17.50 o 
   6  10   1       23.39       28.14     16.98 o 
   7  10   1      251.84      244.31     28.04 o 
   8  10   1        0.37        2.23     16.51 o 
   9  10   1      185.88      184.87     38.26 o 
  10  10   1       46.45       32.71     22.17 o 
  11  10   1       38.07       14.57     26.41 o 
  12  10   1        7.14       15.86     21.40 o 
  13  10   1       46.49       33.33     28.07 o 
  14  10   1        1.67      -27.66     27.66 o 
 -13  11   1       17.34       47.95     33.65 o 
 -12  11   1       51.35       83.76     33.38 o 
 -11  11   1       50.29       17.72     23.68 o 
 -10  11   1      422.42      538.66     59.86 o 
  -9  11   1      113.33      153.22     29.91 o 
  -8  11   1      148.80      118.22     25.72 o 
  -7  11   1      130.73      187.42     32.42 o 
  -6  11   1       38.74       60.39     20.44 o 
  -5  11   1       30.79       14.49     17.39 o 
  -4  11   1        7.60       -7.53     13.75 o 
  -3  11   1       67.66       92.32     18.30 o 
  -2  11   1       20.73       13.30     16.19 o 
  -1  11   1       13.46       18.84     14.39 o 
   0  11   1        3.70        6.79     14.47 o 
   1  11   1        8.96        1.56     14.61 o 
   2  11   1        4.77        5.84     14.33 o 
   3  11   1       10.44      -10.18     13.90 o 
   4  11   1       55.06       37.97     18.09 o 
   5  11   1      452.16      561.58     39.01 o 
   6  11   1      368.03      365.80     33.07 o 
   7  11   1      123.47      123.85     27.54 o 
   8  11   1      194.93      175.95     27.54 o 
   9  11   1       44.97       73.31     23.75 o 
  10  11   1       69.04       85.70     28.21 o 
  11  11   1        4.20        4.05     28.68 o 
  12  11   1        5.70       17.16     25.46 o 
 -11  12   1      662.21      826.10     79.18 o 
 -10  12   1      101.70      166.13     35.17 o 
  -9  12   1       50.47        0.30     25.30 o 
  -8  12   1      320.46      413.95     38.32 o 
  -7  12   1       18.99       14.08     20.28 o 
  -6  12   1        8.30        9.03     19.48 o 
  -5  12   1        6.57       -5.55     17.55 o 
  -4  12   1       38.37       31.15     18.59 o 
  -3  12   1        9.68       -6.18     16.45 o 
  -2  12   1       59.62       27.32     17.15 o 
  -1  12   1       63.34       76.18     18.49 o 
   0  12   1      179.75      206.02     28.39 o 
   1  12   1       97.67       58.66     19.08 o 
   2  12   1      243.75      158.32     23.34 o 
   3  12   1        4.85       -0.88     18.65 o 
   4  12   1      361.92      368.66     33.25 o 
   5  12   1       53.22       20.62     20.25 o 
   6  12   1       26.89       25.18     19.72 o 
   7  12   1      324.09      394.79     36.51 o 
   8  12   1      100.08       91.45     25.41 o 
   9  12   1       21.71       30.42     23.19 o 
  10  12   1        3.02      -23.66     23.66 o 
  11  12   1        7.57       11.95     27.69 o 
  -9  13   1       32.46       22.60     29.10 o 
  -8  13   1       72.34       91.09     28.53 o 
  -7  13   1        7.90      -21.45     21.45 o 
  -6  13   1       91.84       38.25     24.00 o 
  -5  13   1        3.22       20.82     22.79 o 
  -4  13   1      231.38      143.36     27.47 o 
  -3  13   1        0.96      -10.76     17.81 o 
  -2  13   1        0.64        9.89     17.93 o 
  -1  13   1        4.43       19.80     18.34 o 
   0  13   1       86.98       56.67     19.57 o 
   1  13   1        2.32      -14.58     16.49 o 
   2  13   1       53.08       -0.24     19.09 o 
   3  13   1       18.47        6.01     21.83 o 
   4  13   1        1.56       -1.35     21.75 o 
   5  13   1        0.00       13.34     23.27 o 
   6  13   1       19.78       24.42     22.47 o 
   7  13   1       39.61       25.85     23.52 o 
   8  13   1       24.70      -22.45     22.45 o 
   9  13   1        1.41       30.05     25.28 o 
  -7  14   1        1.59       10.37     29.90 o 
  -6  14   1      109.82      120.70     33.84 o 
  -5  14   1       20.65       -5.32     24.39 o 
  -4  14   1       51.94       33.65     26.84 o 
  -3  14   1      528.01      495.87     41.56 o 
  -2  14   1       19.85       28.81     22.16 o 
  -1  14   1     1106.47     1185.89     51.59 o 
   0  14   1       11.86      -15.31     19.52 o 
   1  14   1       20.96       46.80     23.29 o 
   2  14   1      247.48      274.84     35.62 o 
   3  14   1        7.00       -1.07     22.92 o 
   4  14   1      105.47      115.90     31.03 o 
   5  14   1       47.28       37.95     26.93 o 
   6  14   1        2.64      -22.82     25.23 o 
   7  14   1        2.31        5.27     27.83 o 
  -2  15   1       13.20        3.11     24.40 o 
  -1  15   1        2.28       -7.47     24.94 o 
   0  15   1       34.61       44.01     25.59 o 
   1  15   1       81.33       69.26     26.20 o 
   2  15   1        2.99      -21.89     23.42 o 
 -19   0   2       16.62       50.51     41.99 o 
 -18   0   2       51.65       34.89     38.93 o 
 -17   0   2      100.53       80.63     61.86 o 
 -16   0   2       75.44       92.26     31.48 o 
 -15   0   2      531.55      643.05     92.48 o 
 -14   0   2      366.44      394.02     41.47 o 
 -13   0   2      639.90      756.24     44.85 o 
 -12   0   2       70.50       35.22     15.83 o 
 -11   0   2        4.16      -11.73     11.73 o 
 -10   0   2     3462.53     3300.69     82.24 o 
  -9   0   2      113.00      146.02     15.38 o 
  -8   0   2     2594.31     2606.58     66.24 o 
  -7   0   2     1372.29     1445.13     42.58 o 
  -6   0   2      340.13      320.10     20.42 o 
  -5   0   2    22653.30    21367.00    276.06 o 
  -4   0   2   455786.28   398083.84   7804.31 o 
  -3   0   2     9636.52     8714.48    139.69 o 
  -2   0   2      599.67      692.58     19.04 o 
  -1   0   2      691.81      644.79     16.21 o 
   0   0   2     2217.22     2069.36     30.71 o 
   1   0   2      248.80      251.45     10.90 o 
   2   0   2      480.90      363.66     12.61 o 
   3   0   2      384.75      346.88     16.66 o 
   4   0   2     1592.25     1656.16     35.67 o 
   5   0   2     1465.08     1517.50     35.94 o 
   6   0   2     3603.00     3372.76     72.10 o 
   7   0   2     3836.81     3714.36     71.91 o 
   8   0   2       93.73      144.43     15.35 o 
   9   0   2      217.97      204.85     19.78 o 
  10   0   2     1223.85     1355.91     44.05 o 
  11   0   2      116.28      113.36     23.42 o 
  12   0   2     1156.64     1101.90     60.26 o 
  13   0   2      481.85      456.54     73.32 o 
  14   0   2        0.15      -20.67     20.67 o 
  15   0   2      170.89      254.77     39.71 o 
  16   0   2       16.61      -12.83     26.25 o 
  17   0   2        1.81      -12.64     49.43 o 
  18   0   2       53.83       15.83     50.59 o 
 -19   1   2       35.31       46.01     29.55 o 
 -18   1   2       63.68       61.34     29.26 o 
 -17   1   2       26.51      -13.45     22.26 o 
 -16   1   2        7.96       23.30     19.76 o 
 -15   1   2        8.96        6.06     16.99 o 
 -14   1   2      114.92      127.30     22.77 o 
 -13   1   2       39.45        2.06     11.85 o 
 -12   1   2        4.69       -5.42     10.16 o 
 -11   1   2        0.92        4.20      9.12 o 
 -10   1   2      529.21      501.37     20.23 o 
  -9   1   2      168.08      156.64     14.20 o 
  -8   1   2      291.44      266.41     11.47 o 
  -7   1   2      726.00      714.21     17.33 o 
  -6   1   2      873.71      874.17     17.03 o 
  -5   1   2     1293.31     1312.63     25.19 o 
  -4   1   2      213.83      197.38      8.21 o 
  -3   1   2      195.37      193.90      7.21 o 
  -2   1   2      248.80      272.25      7.40 o 
  -1   1   2       20.03       -0.39      5.17 o 
   0   1   2       60.31       70.91      4.22 o 
   1   1   2      243.37      252.61      6.85 o 
   2   1   2        0.16        2.52      4.15 o 
   3   1   2      231.09      228.36      8.03 o 
   4   1   2      252.26      265.67     10.16 o 
   5   1   2     1038.11      991.21     19.89 o 
   6   1   2      179.44      175.97     10.93 o 
   7   1   2      493.68      471.49     16.27 o 
   8   1   2       25.55       16.00      7.21 o 
   9   1   2       48.26       37.73      9.50 o 
  10   1   2      190.89      172.65     13.81 o 
  11   1   2        6.66       11.21      8.97 o 
  12   1   2      175.33      115.60     17.23 o 
  13   1   2       78.39       61.32     18.94 o 
  14   1   2       58.67       53.19     17.58 o 
  15   1   2      323.77      340.79     33.12 o 
  16   1   2      147.59      164.80     28.88 o 
  17   1   2       42.33       17.89     25.68 o 
  18   1   2        3.43       -4.29     35.15 o 
 -19   2   2       77.22       76.13     32.12 o 
 -18   2   2        5.30       19.30     24.69 o 
 -17   2   2        0.06       15.59     20.77 o 
 -16   2   2        1.81      -14.57     16.87 o 
 -15   2   2        9.00       -2.92     15.96 o 
 -14   2   2       42.71       37.56     16.88 o 
 -13   2   2       37.02       49.66     16.49 o 
 -12   2   2      485.85      511.20     25.94 o 
 -11   2   2      132.94      123.97     15.09 o 
 -10   2   2     5538.96     5506.53     73.80 o 
  -9   2   2     3273.68     3358.07     49.82 o 
  -8   2   2     9410.57     9273.87     97.88 o 
  -7   2   2     3866.02     3875.95     46.31 o 
  -6   2   2      192.49      225.67     10.59 o 
  -5   2   2      356.21      367.17     11.33 o 
  -4   2   2     3807.21     3693.81     43.52 o 
  -3   2   2    67453.59    64571.46    615.40 o 
  -2   2   2      184.81      209.53     10.84 o 
  -1   2   2    15379.92    14498.20    137.97 o 
   0   2   2     6219.54     5801.16     55.03 o 
   1   2   2     5604.20     5337.66     57.88 o 
   2   2   2     1851.98     1849.38     27.27 o 
   3   2   2     3564.68     3174.76     44.03 o 
   4   2   2     5286.35     4941.55     58.38 o 
   5   2   2     2845.20     2684.57     34.31 o 
   6   2   2     4791.10     4723.59     57.11 o 
   7   2   2      369.02      401.61     15.34 o 
   8   2   2      205.42      199.75     12.46 o 
   9   2   2       37.47       16.56      7.83 o 
  10   2   2       11.35       13.98      9.32 o 
  11   2   2      109.12      149.75     14.63 o 
  12   2   2        1.23       -2.18     11.06 o 
  13   2   2       31.10        2.74     13.08 o 
  14   2   2       36.11       62.35     21.24 o 
  15   2   2       54.51       73.37     22.38 o 
  16   2   2        0.03        0.10     22.66 o 
  17   2   2        0.01      -20.36     20.36 o 
  18   2   2       10.31       59.30     33.59 o 
 -18   3   2        1.33        4.58     24.93 o 
 -17   3   2        4.25       16.55     23.72 o 
 -16   3   2       19.29       30.32     19.83 o 
 -15   3   2       26.71       44.94     19.45 o 
 -14   3   2        8.36        0.86     16.46 o 
 -13   3   2        0.35      -13.29     13.29 o 
 -12   3   2        3.86       15.93     12.81 o 
 -11   3   2        0.86        7.40      8.75 o 
 -10   3   2      123.11      140.14     11.77 o 
  -9   3   2       35.68       18.37      6.95 o 
  -8   3   2      222.75      234.66     11.53 o 
  -7   3   2        0.28       -5.00      5.00 o 
  -6   3   2      167.63      208.67     10.74 o 
  -5   3   2      216.27      215.19     15.38 o 
  -4   3   2       10.02       10.30      5.09 o 
  -3   3   2        1.89       -3.21      4.33 o 
  -2   3   2        0.01       -3.99      3.99 o 
  -1   3   2       26.62       26.51      5.49 o 
   0   3   2       38.44       27.35      5.06 o 
   1   3   2      552.09      513.86     12.30 o 
   2   3   2       67.40       63.97      9.04 o 
   3   3   2      186.74      165.89      8.25 o 
   4   3   2     2063.62     2014.77     30.23 o 
   5   3   2        0.79       -1.89      4.72 o 
   6   3   2      868.48      863.02     18.67 o 
   7   3   2      235.87      238.39     12.13 o 
   8   3   2       27.99       12.42      7.94 o 
   9   3   2     1558.26     1630.18     32.92 o 
  10   3   2       31.36       13.21      9.40 o 
  11   3   2       29.89       29.88     10.68 o 
  12   3   2      115.82      115.64     17.79 o 
  13   3   2       54.24       24.11     15.56 o 
  14   3   2        1.63       24.34     16.59 o 
  15   3   2      157.55      114.83     25.79 o 
  16   3   2        0.05       31.52     25.52 o 
  17   3   2       87.18       59.19     30.10 o 
  18   3   2       26.90       39.09     33.57 o 
 -18   4   2        3.76       17.04     25.71 o 
 -17   4   2       49.91       15.31     23.34 o 
 -16   4   2       33.16       25.11     24.22 o 
 -15   4   2      284.00      236.46     40.04 o 
 -14   4   2      261.75      247.61     26.88 o 
 -13   4   2        3.81      -13.87     13.87 o 
 -12   4   2      341.21      350.03     28.76 o 
 -11   4   2      184.92      213.55     17.69 o 
 -10   4   2      490.47      496.93     23.68 o 
  -9   4   2     3355.53     3577.63     51.96 o 
  -8   4   2      647.93      731.34     19.99 o 
  -7   4   2     3566.38     3443.99     53.25 o 
  -6   4   2       60.94       64.84      7.37 o 
  -5   4   2     4997.01     4944.98     65.90 o 
  -4   4   2     3149.90     3013.12     44.53 o 
  -3   4   2       67.20       58.26      8.09 o 
  -2   4   2      613.06      645.45     16.81 o 
  -1   4   2      551.55      737.73     15.20 o 
   0   4   2       66.73       42.41      5.34 o 
   1   4   2      100.07      108.29      7.28 o 
   2   4   2      251.11      301.16     11.22 o 
   3   4   2      128.50      133.81      8.55 o 
   4   4   2      683.91      682.68     16.74 o 
   5   4   2      116.15      126.19      8.74 o 
   6   4   2      734.15      729.51     17.00 o 
   7   4   2      116.72      116.27     11.19 o 
   8   4   2        8.35       -1.36      6.30 o 
   9   4   2      891.73      912.32     27.36 o 
  10   4   2      227.71      259.57     18.84 o 
  11   4   2       14.27       -2.35     10.55 o 
  12   4   2       37.86       41.78     15.22 o 
  13   4   2       94.11       70.81     20.70 o 
  14   4   2       14.99       -2.83     17.34 o 
  15   4   2       16.39       26.34     19.97 o 
  16   4   2       20.02       29.82     25.41 o 
  17   4   2      328.65      292.18     41.27 o 
  18   4   2       47.12      -53.74     62.01 o 
 -18   5   2        0.13      -26.39     26.39 o 
 -17   5   2       18.96       13.14     23.93 o 
 -16   5   2        1.97       12.24     21.54 o 
 -15   5   2       13.30        6.06     18.62 o 
 -14   5   2        9.75       -6.55     17.94 o 
 -13   5   2       37.45       30.50     17.02 o 
 -12   5   2      312.77      295.53     30.61 o 
 -11   5   2      168.41      144.91     21.07 o 
 -10   5   2       36.11       31.10     13.25 o 
  -9   5   2      316.59      324.03     18.62 o 
  -8   5   2      225.80      212.98     22.05 o 
  -7   5   2       14.79       -1.30      6.77 o 
  -6   5   2        1.26       -2.55      6.69 o 
  -5   5   2       54.99       73.41     10.31 o 
  -4   5   2       14.60       10.13      6.44 o 
  -3   5   2        0.02       -4.87      4.87 o 
  -2   5   2      129.58      133.92      8.60 o 
  -1   5   2     1093.82     1092.12     21.33 o 
   0   5   2      139.06      142.98      8.52 o 
   1   5   2      419.64      429.26     12.56 o 
   2   5   2       68.65       51.94      7.00 o 
   3   5   2      803.32      823.36     18.56 o 
   4   5   2      122.57      115.42     10.64 o 
   5   5   2        2.51       -1.95      5.83 o 
   6   5   2      107.20       75.78      8.27 o 
   7   5   2        1.07       -5.87      5.87 o 
   8   5   2      606.11      577.19     32.52 o 
   9   5   2     1048.19     1047.67     34.08 o 
  10   5   2       47.92       23.86     10.75 o 
  11   5   2        9.94       13.44     11.66 o 
  12   5   2      515.87      562.36     34.30 o 
  13   5   2        3.32        3.77     14.96 o 
  14   5   2       52.20       19.79     22.26 o 
  15   5   2      277.32      343.58     36.95 o 
  16   5   2        0.09       -3.56     26.76 o 
  17   5   2      388.97      380.49     50.15 o 
 -17   6   2        7.87      -20.79     26.37 o 
 -16   6   2       40.29       55.12     25.62 o 
 -15   6   2      959.28     1093.48     55.90 o 
 -14   6   2       98.28       66.98     25.86 o 
 -13   6   2     1429.22     1639.89     53.93 o 
 -12   6   2       33.67       12.54     15.66 o 
 -11   6   2      104.02       58.38     15.27 o 
 -10   6   2      350.29      314.84     22.90 o 
  -9   6   2       27.49        8.11      9.45 o 
  -8   6   2      103.72       97.38     12.54 o 
  -7   6   2      572.88      561.97     21.88 o 
  -6   6   2      257.44      261.29     20.94 o 
  -5   6   2     1246.26     1341.02     30.19 o 
  -4   6   2      584.76      613.43     17.13 o 
  -3   6   2      123.47      126.16     10.88 o 
  -2   6   2     7931.84     8750.40     91.86 o 
  -1   6   2      739.80      687.50     19.90 o 
   0   6   2       24.12       14.65      6.65 o 
   1   6   2        2.20        3.72      6.48 o 
   2   6   2     2273.69     2270.22     36.30 o 
   3   6   2     1082.47     1146.77     22.76 o 
   4   6   2       41.51       74.17      8.09 o 
   5   6   2      117.28       77.59      9.70 o 
   6   6   2     1748.95     1679.41     33.82 o 
   7   6   2      767.51      838.62     27.04 o 
   8   6   2       63.60       76.27     17.40 o 
   9   6   2      944.16      960.07     31.06 o 
  10   6   2      248.40      189.79     17.96 o 
  11   6   2       86.55       69.05     16.81 o 
  12   6   2      484.73      574.50     32.50 o 
  13   6   2        2.21       11.92     17.38 o 
  14   6   2      129.32      153.74     28.00 o 
  15   6   2       19.89        6.00     23.03 o 
  16   6   2       29.27       23.75     29.72 o 
  17   6   2       43.99       30.95     31.90 o 
 -17   7   2      122.55      123.35     37.38 o 
 -16   7   2      108.08       -8.38     26.06 o 
 -15   7   2       26.07       17.97     22.66 o 
 -14   7   2       78.97      128.66     26.56 o 
 -13   7   2       14.20       -4.34     17.16 o 
 -12   7   2        7.84        8.77     16.30 o 
 -11   7   2       11.38       11.04     15.28 o 
 -10   7   2      366.88      281.39     25.50 o 
  -9   7   2       13.03       -3.16     11.30 o 
  -8   7   2       26.39       -0.86     10.25 o 
  -7   7   2        4.20       10.47      9.33 o 
  -6   7   2      145.05      129.93     14.32 o 
  -5   7   2      445.68      492.71     22.48 o 
  -4   7   2      239.04      223.86     15.83 o 
  -3   7   2        0.01        3.48      5.97 o 
  -2   7   2        0.35       -5.17      5.54 o 
  -1   7   2       86.64      104.15      9.13 o 
   0   7   2       76.31       60.41      9.06 o 
   1   7   2      162.57      209.22     13.05 o 
   2   7   2        1.27        6.26      6.91 o 
   3   7   2       44.72       29.90      7.93 o 
   4   7   2      385.24      420.16     26.93 o 
   5   7   2        5.71       -2.45      7.77 o 
   6   7   2      515.20      534.55     26.20 o 
   7   7   2      818.98      791.39     35.26 o 
   8   7   2       62.45       43.70     12.94 o 
   9   7   2       22.83       12.43     12.44 o 
  10   7   2       58.48       46.81     14.42 o 
  11   7   2       21.14       43.48     16.17 o 
  12   7   2        0.97        9.63     15.06 o 
  13   7   2      279.82      218.13     27.79 o 
  14   7   2        1.68       -5.29     22.11 o 
  15   7   2        0.25       -1.08     23.28 o 
  16   7   2       20.16       20.90     29.84 o 
 -16   8   2      382.09      322.55     42.49 o 
 -15   8   2       49.25       18.38     26.11 o 
 -14   8   2      150.71      121.60     28.18 o 
 -13   8   2       11.87       -2.46     19.68 o 
 -12   8   2       91.19       99.37     21.52 o 
 -11   8   2      900.11     1068.54     51.88 o 
 -10   8   2       77.68       54.50     19.07 o 
  -9   8   2      391.28      378.26     27.01 o 
  -8   8   2       38.39       83.30     15.38 o 
  -7   8   2       34.93       35.27     12.54 o 
  -6   8   2      659.32      682.79     27.92 o 
  -5   8   2      219.25      215.46     18.76 o 
  -4   8   2        1.74        7.51      9.28 o 
  -3   8   2       35.83       36.04      9.88 o 
  -2   8   2       42.12       52.00     15.24 o 
  -1   8   2       19.20       11.81      9.12 o 
   0   8   2      534.86      678.55     23.94 o 
   1   8   2        0.01        0.62      7.60 o 
   2   8   2     1489.30     1613.37     33.93 o 
   3   8   2       34.51       27.58     11.11 o 
   4   8   2      242.68      190.15     16.78 o 
   5   8   2      547.68      551.55     25.64 o 
   6   8   2       94.80      113.31     15.73 o 
   7   8   2     1916.61     2043.97     53.88 o 
   8   8   2     3784.77     3736.58     72.40 o 
   9   8   2        0.33      -10.45     11.88 o 
  10   8   2      265.02      202.07     22.73 o 
  11   8   2        2.45       -4.99     15.29 o 
  12   8   2       58.02       47.88     18.74 o 
  13   8   2        3.34       -3.56     19.63 o 
  14   8   2       63.26       70.62     28.73 o 
  15   8   2       47.33       45.49     29.67 o 
 -15   9   2       53.76       47.87     28.71 o 
 -14   9   2       11.65       23.50     25.79 o 
 -13   9   2        2.42       12.04     24.44 o 
 -12   9   2       43.38       -3.49     18.01 o 
 -11   9   2       30.23       26.97     16.98 o 
 -10   9   2       62.68       67.30     19.75 o 
  -9   9   2       15.23       19.15     16.18 o 
  -8   9   2        0.62        6.81     13.70 o 
  -7   9   2        2.46       -1.01     13.22 o 
  -6   9   2       22.94       20.61     13.25 o 
  -5   9   2        2.77       -0.24     10.96 o 
  -4   9   2       23.04       35.74     15.16 o 
  -3   9   2       29.98       28.27     12.45 o 
  -2   9   2       50.76       32.13     11.91 o 
  -1   9   2       58.37       30.86     12.49 o 
   0   9   2       18.50       47.55     10.94 o 
   1   9   2      275.62      296.47     23.90 o 
   2   9   2       11.50       -6.20     10.41 o 
   3   9   2       15.41      -10.28     11.45 o 
   4   9   2      116.11      129.92     17.51 o 
   5   9   2      210.19      154.59     20.92 o 
   6   9   2      401.27      488.49     30.59 o 
   7   9   2     1981.54     2017.49     54.69 o 
   8   9   2     1014.00     1182.34     44.34 o 
   9   9   2      374.81      410.66     30.97 o 
  10   9   2       13.79       23.38     17.67 o 
  11   9   2        6.35        8.28     18.53 o 
  12   9   2       71.73       43.89     20.41 o 
  13   9   2        3.47        2.27     22.24 o 
  14   9   2       84.22      101.66     39.69 o 
 -14  10   2       10.13        6.37     30.19 o 
 -13  10   2       78.35       52.83     30.96 o 
 -12  10   2      738.97      738.73     57.34 o 
 -11  10   2        3.63       28.75     26.50 o 
 -10  10   2      164.22      148.30     31.85 o 
  -9  10   2      169.17      194.63     36.61 o 
  -8  10   2        4.55       -9.09     16.70 o 
  -7  10   2      419.82      356.94     41.60 o 
  -6  10   2        8.58        3.28     13.41 o 
  -5  10   2       62.97       42.27     15.57 o 
  -4  10   2       28.73       14.48     12.74 o 
  -3  10   2       17.13       10.23     12.18 o 
  -2  10   2      456.38      381.83     31.18 o 
  -1  10   2       34.19       36.17     12.98 o 
   0  10   2      131.12       96.08     16.81 o 
   1  10   2        0.00      -10.83     10.83 o 
   2  10   2      304.04      355.25     25.38 o 
   3  10   2        1.35      -12.09     12.09 o 
   4  10   2        1.63       -7.74     13.54 o 
   5  10   2      889.93      764.95     40.74 o 
   6  10   2      502.13      659.99     39.92 o 
   7  10   2      566.85      698.16     41.78 o 
   8  10   2     2075.74     2442.70     70.11 o 
   9  10   2      252.52      133.65     29.62 o 
  10  10   2      117.41      137.17     25.33 o 
  11  10   2       42.46       19.03     24.79 o 
  12  10   2       14.12       22.59     24.46 o 
  13  10   2        1.07      -23.66     25.56 o 
 -13  11   2       61.35      120.69     38.21 o 
 -12  11   2       59.76      101.35     33.52 o 
 -11  11   2        1.47       19.22     26.09 o 
 -10  11   2       12.23        5.51     24.50 o 
  -9  11   2      103.10       92.09     32.21 o 
  -8  11   2      188.19      147.19     24.81 o 
  -7  11   2        8.32      -15.81     15.81 o 
  -6  11   2       36.76       15.57     17.31 o 
  -5  11   2       75.72       24.27     16.56 o 
  -4  11   2        1.46        8.52     14.28 o 
  -3  11   2      115.81       62.70     16.29 o 
  -2  11   2       12.57       38.61     15.43 o 
  -1  11   2        0.00        4.01     13.73 o 
   0  11   2       42.67       43.43     16.79 o 
   1  11   2       76.89       66.11     16.89 o 
   2  11   2       21.80       15.35     15.83 o 
   3  11   2       93.76       67.56     19.48 o 
   4  11   2      171.01      124.14     22.32 o 
   5  11   2      398.31      377.58     34.96 o 
   6  11   2      461.84      456.66     44.14 o 
   7  11   2      179.86      173.92     26.10 o 
   8  11   2      345.74      198.09     28.83 o 
   9  11   2       36.19       40.89     21.74 o 
  10  11   2       30.95        9.67     21.50 o 
  11  11   2      113.19       80.91     39.13 o 
  12  11   2        0.47       31.19     27.89 o 
 -11  12   2       26.37       38.80     26.83 o 
 -10  12   2        0.36       -1.84     25.66 o 
  -9  12   2        2.49       -2.67     25.06 o 
  -8  12   2      234.35      262.37     41.35 o 
  -7  12   2        5.60       -7.46     18.29 o 
  -6  12   2      124.11      109.68     23.78 o 
  -5  12   2      249.50      151.88     24.76 o 
  -4  12   2        6.77        5.34     15.77 o 
  -3  12   2      825.77      736.06     41.78 o 
  -2  12   2     2646.75     3133.19     74.97 o 
  -1  12   2       37.89        7.66     15.86 o 
   0  12   2       58.11       54.13     17.96 o 
   1  12   2     1041.71     1072.55     45.69 o 
   2  12   2       73.22       89.31     22.47 o 
   3  12   2       22.94        1.45     19.27 o 
   4  12   2       28.27       62.05     20.73 o 
   5  12   2        0.12      -17.18     19.38 o 
   6  12   2      220.37      213.95     43.06 o 
   7  12   2       29.61       19.20     20.91 o 
   8  12   2       96.76      138.21     29.49 o 
   9  12   2       25.28       12.68     22.63 o 
  10  12   2       23.18       50.29     28.99 o 
  11  12   2      111.74      116.62     36.02 o 
  -9  13   2        0.49        3.85     31.43 o 
  -8  13   2        0.00       14.00     24.83 o 
  -7  13   2        0.02      -16.98     23.51 o 
  -6  13   2        8.30       55.56     25.22 o 
  -5  13   2        4.95        8.22     23.74 o 
  -4  13   2      107.95       41.54     24.55 o 
  -3  13   2      118.62      130.81     23.53 o 
  -2  13   2       21.15       13.53     18.37 o 
  -1  13   2       19.33      -17.34     17.34 o 
   0  13   2        0.07        0.01     17.85 o 
   1  13   2       48.45       80.57     24.36 o 
   2  13   2       14.52      -19.86     20.45 o 
   3  13   2        1.03      -20.12     20.12 o 
   4  13   2       21.40      -16.22     20.68 o 
   5  13   2       20.11       -1.25     23.98 o 
   6  13   2       18.87       28.73     24.20 o 
   7  13   2       19.53      -13.62     21.62 o 
   8  13   2        2.36        5.77     24.21 o 
   9  13   2       49.86       61.49     28.90 o 
  -7  14   2       11.72       -1.14     30.41 o 
  -6  14   2       39.92       26.34     29.27 o 
  -5  14   2        0.67        2.26     27.79 o 
  -4  14   2      175.90      155.18     33.08 o 
  -3  14   2       89.03       56.30     23.75 o 
  -2  14   2      404.49      366.90     40.79 o 
  -1  14   2        8.64       21.41     20.24 o 
   0  14   2      487.19      581.87     42.46 o 
   1  14   2      182.83      147.76     28.27 o 
   2  14   2       48.66        9.94     23.86 o 
   3  14   2       66.39       36.80     33.73 o 
   4  14   2        1.79      -24.64     24.64 o 
   5  14   2        5.33      -24.50     24.50 o 
   6  14   2        9.53       43.60     28.59 o 
  -2  15   2        6.77        5.46     24.67 o 
  -1  15   2       19.54       16.39     22.38 o 
   0  15   2        2.20       25.20     24.95 o 
   1  15   2       17.17       11.81     24.51 o 
 -19   1   3       21.63        1.71     28.88 o 
 -18   1   3       63.50       52.64     29.10 o 
 -17   1   3        0.03        6.39     21.11 o 
 -16   1   3        2.09      -11.80     17.77 o 
 -15   1   3        2.41       -6.78     15.51 o 
 -14   1   3       13.04        8.78     13.21 o 
 -13   1   3       39.46       25.36     12.80 o 
 -12   1   3       47.79       54.30     13.14 o 
 -11   1   3        3.27       19.81     10.09 o 
 -10   1   3      224.68      243.13     15.51 o 
  -9   1   3     1745.77     1805.16     35.08 o 
  -8   1   3     2045.73     2021.72     36.13 o 
  -7   1   3     1159.47     1115.08     25.64 o 
  -6   1   3      351.20      367.92     13.85 o 
  -5   1   3      300.28      334.25     12.06 o 
  -4   1   3      427.78      439.56     13.10 o 
  -3   1   3     2182.06     2104.96     26.20 o 
  -2   1   3       12.77       16.20      4.75 o 
  -1   1   3       30.18       17.68      4.66 o 
   0   1   3       44.22       44.28      4.50 o 
   1   1   3      273.17      224.11      8.13 o 
   2   1   3      377.42      358.48      9.52 o 
   3   1   3     1886.21     1857.00     25.49 o 
   4   1   3     1008.43      971.68     17.25 o 
   5   1   3       62.77       69.28      7.05 o 
   6   1   3     1063.69     1130.59     22.20 o 
   7   1   3      652.62      650.71     23.79 o 
   8   1   3      169.12      175.99     12.01 o 
   9   1   3      645.53      600.79     19.85 o 
  10   1   3       87.66       84.58     11.74 o 
  11   1   3        0.13       -8.91      8.91 o 
  12   1   3       91.64       83.79     14.50 o 
  13   1   3      890.86      910.19     42.84 o 
  14   1   3      430.20      508.08     34.77 o 
  15   1   3      359.99      238.60     32.79 o 
  16   1   3      240.34      225.99     38.58 o 
  17   1   3       40.90       54.33     32.21 o 
  18   1   3        5.87        2.32     32.42 o 
 -19   2   3       12.22        9.86     32.04 o 
 -18   2   3        1.40       16.85     22.56 o 
 -17   2   3       45.35       -5.19     20.15 o 
 -16   2   3       16.99       34.22     23.63 o 
 -15   2   3       15.15       10.90     16.76 o 
 -14   2   3      458.41      452.82     32.37 o 
 -13   2   3       40.20       13.97     13.42 o 
 -12   2   3       85.61       73.33     13.59 o 
 -11   2   3       87.83      138.04     15.53 o 
 -10   2   3       13.50        6.16      7.93 o 
  -9   2   3     3941.95     3809.36     55.64 o 
  -8   2   3    10718.81    10325.50    107.85 o 
  -7   2   3      792.19      792.46     17.63 o 
  -6   2   3      584.70      624.12     15.22 o 
  -5   2   3      945.41      924.48     17.72 o 
  -4   2   3     2748.34     2804.21     35.73 o 
  -3   2   3    62577.06    59384.38    525.69 o 
  -2   2   3    17018.62    16264.52    162.18 o 
  -1   2   3     1705.62     1644.40     22.15 o 
   0   2   3     5193.20     5251.70     55.73 o 
   1   2   3      242.62      225.20     11.14 o 
   2   2   3     4254.72     4297.95     48.27 o 
   3   2   3     1000.16      917.90     18.45 o 
   4   2   3      248.93      315.73     12.45 o 
   5   2   3      839.78      886.52     19.69 o 
   6   2   3     4899.36     5018.03     57.70 o 
   7   2   3      329.34      337.49     14.26 o 
   8   2   3      955.27     1096.44     25.19 o 
   9   2   3       82.98       68.66     13.26 o 
  10   2   3        8.22       10.93      9.34 o 
  11   2   3      143.76      167.43     18.36 o 
  12   2   3        1.97        6.50     12.08 o 
  13   2   3      600.69      691.98     36.50 o 
  14   2   3       74.66       91.39     23.07 o 
  15   2   3      543.22      566.64     46.27 o 
  16   2   3        4.08        9.18     24.58 o 
  17   2   3       24.27       27.15     29.35 o 
  18   2   3        4.42      -27.20     29.62 o 
 -18   3   3        1.26       14.11     25.16 o 
 -17   3   3        0.84      -19.50     19.50 o 
 -16   3   3        0.21       -7.35     18.27 o 
 -15   3   3        4.91        7.39     17.73 o 
 -14   3   3       24.50        4.49     19.27 o 
 -13   3   3      224.00      223.64     21.55 o 
 -12   3   3      325.69      383.58     24.64 o 
 -11   3   3      208.27      237.23     17.36 o 
 -10   3   3      220.19      187.24     21.18 o 
  -9   3   3      337.95      346.44     16.41 o 
  -8   3   3       26.46       17.66      6.66 o 
  -7   3   3      240.70      265.13     13.51 o 
  -6   3   3       67.62       76.04      8.70 o 
  -5   3   3      177.17      159.82      9.90 o 
  -4   3   3      851.66      869.62     17.92 o 
  -3   3   3      552.54      570.95     16.44 o 
  -2   3   3      419.81      403.76     14.75 o 
  -1   3   3        4.36        1.72      4.84 o 
   0   3   3      100.03       84.47      6.43 o 
   1   3   3       54.77       48.09      5.55 o 
   2   3   3       27.91       24.07      5.70 o 
   3   3   3       42.79       26.53      8.92 o 
   4   3   3     1053.26     1120.08     23.56 o 
   5   3   3       45.22       48.78      8.05 o 
   6   3   3      389.32      439.27     16.23 o 
   7   3   3      116.32       96.07      9.82 o 
   8   3   3       93.59       86.69      8.74 o 
   9   3   3        0.77       -8.01      8.01 o 
  10   3   3       55.47       35.01     10.92 o 
  11   3   3        0.04        8.09     10.20 o 
  12   3   3      655.67      642.64     33.14 o 
  13   3   3      334.53      378.16     30.25 o 
  14   3   3      397.60      428.15     57.97 o 
  15   3   3     1742.31     1998.96     81.03 o 
  16   3   3      250.85      196.05     40.72 o 
  17   3   3       19.08      -27.86     27.86 o 
  18   3   3       37.30       10.22     31.14 o 
 -18   4   3       15.40      -14.59     28.80 o 
 -17   4   3       40.50       37.02     24.74 o 
 -16   4   3        0.82       -2.10     19.56 o 
 -15   4   3       25.65        1.69     17.01 o 
 -14   4   3      352.65      383.58     31.93 o 
 -13   4   3     1749.13     1750.35     55.79 o 
 -12   4   3     2183.53     2206.50     55.16 o 
 -11   4   3      280.49      295.23     20.28 o 
 -10   4   3     1597.05     1697.75     39.20 o 
  -9   4   3     1084.46     1074.72     27.22 o 
  -8   4   3      827.66      840.63     24.27 o 
  -7   4   3        2.21       -1.79      6.04 o 
  -6   4   3     6787.40     6800.27     81.17 o 
  -5   4   3      220.35      224.83     11.23 o 
  -4   4   3       28.06       33.40      6.10 o 
  -3   4   3     8548.91     8757.28     89.00 o 
  -2   4   3    11829.56    11534.01    112.57 o 
  -1   4   3       90.34       62.65      6.24 o 
   0   4   3     2690.54     2764.97     35.26 o 
   1   4   3      490.96      464.23     14.66 o 
   2   4   3     2720.34     2825.19     39.23 o 
   3   4   3       20.62        6.95      7.65 o 
   4   4   3     2019.05     2206.93     33.98 o 
   5   4   3     3328.98     3478.10     51.87 o 
   6   4   3      349.70      429.06     16.69 o 
   7   4   3      200.03      199.93     12.71 o 
   8   4   3      167.17      191.27     14.16 o 
   9   4   3      100.34       83.26     13.43 o 
  10   4   3      135.61       99.31     17.83 o 
  11   4   3        0.19        1.85     11.46 o 
  12   4   3      101.41       83.66     17.57 o 
  13   4   3        0.20      -13.87     15.87 o 
  14   4   3      291.97      226.93     29.14 o 
  15   4   3        0.05      -17.31     21.18 o 
  16   4   3        1.01       -2.09     24.71 o 
  17   4   3        3.15       17.83     29.46 o 
 -18   5   3       19.75       -3.68     25.37 o 
 -17   5   3       42.81       40.79     25.90 o 
 -16   5   3       57.25       24.50     26.50 o 
 -15   5   3      168.52      129.86     24.84 o 
 -14   5   3       46.46       42.83     19.12 o 
 -13   5   3      555.11      603.62     36.64 o 
 -12   5   3       39.44       22.69     14.97 o 
 -11   5   3        5.18        8.39     10.86 o 
 -10   5   3      140.52      123.42     15.82 o 
  -9   5   3       88.00      106.96     13.52 o 
  -8   5   3       87.75      116.28     14.60 o 
  -7   5   3       31.13       28.75      9.76 o 
  -6   5   3       35.83       24.19      8.04 o 
  -5   5   3      150.38      161.18     13.71 o 
  -4   5   3       33.42       30.19      6.27 o 
  -3   5   3      242.45      272.62     12.19 o 
  -2   5   3        5.48       26.54      6.32 o 
  -1   5   3      328.21      336.43     11.97 o 
   0   5   3       60.17       45.40      7.70 o 
   1   5   3      213.23      196.84     10.24 o 
   2   5   3      326.43      363.31     14.66 o 
   3   5   3      212.71      202.43     10.92 o 
   4   5   3     3314.82     3263.57     44.95 o 
   5   5   3      636.51      668.46     20.52 o 
   6   5   3      368.81      338.97     14.00 o 
   7   5   3      349.85      316.27     17.28 o 
   8   5   3        0.23       13.48      9.30 o 
   9   5   3     1114.19     1095.43     38.38 o 
  10   5   3        0.62        5.77     10.32 o 
  11   5   3        2.84       -2.88     11.67 o 
  12   5   3        4.68        2.22     14.32 o 
  13   5   3        2.72      -15.05     15.05 o 
  14   5   3      159.47      174.28     28.00 o 
  15   5   3      144.37       94.15     26.86 o 
  16   5   3       84.41      114.39     31.85 o 
  17   5   3       66.60       46.30     36.93 o 
 -17   6   3       47.87       23.55     29.85 o 
 -16   6   3      271.84      235.04     37.82 o 
 -15   6   3      845.39      941.28     60.05 o 
 -14   6   3     1384.40     1545.07     57.37 o 
 -13   6   3      468.03      417.86     32.63 o 
 -12   6   3       24.54       24.67     16.54 o 
 -11   6   3      862.77      893.75     39.88 o 
 -10   6   3      153.21      140.24     16.00 o 
  -9   6   3       19.83       -5.85      9.38 o 
  -8   6   3      227.85      214.36     16.41 o 
  -7   6   3      107.58      123.02     12.67 o 
  -6   6   3     4956.96     5289.11     75.32 o 
  -5   6   3     1085.05     1143.81     35.58 o 
  -4   6   3      965.86     1153.89     34.64 o 
  -3   6   3     1672.31     1768.74     30.67 o 
  -2   6   3       46.11       43.73      7.25 o 
  -1   6   3       96.89       70.26      8.37 o 
   0   6   3       89.60       94.02      7.34 o 
   1   6   3      486.70      466.23     19.13 o 
   2   6   3        0.76       -1.95      4.81 o 
   3   6   3        0.36        1.60      5.61 o 
   4   6   3     2684.71     2685.22     40.63 o 
   5   6   3      372.45      373.79     23.26 o 
   6   6   3     1039.01     1037.13     29.15 o 
   7   6   3      469.48      405.58     21.76 o 
   8   6   3      612.58      634.91     27.60 o 
   9   6   3      125.78      100.28     14.06 o 
  10   6   3        4.92        3.03     10.46 o 
  11   6   3      279.95      335.60     23.88 o 
  12   6   3      104.19       93.36     20.20 o 
  13   6   3      180.21      176.40     25.77 o 
  14   6   3      233.97      177.26     31.38 o 
  15   6   3      143.48      103.58     29.93 o 
  16   6   3       84.98      185.22     39.41 o 
 -17   7   3       41.33       61.56     32.53 o 
 -16   7   3       55.14       41.86     29.63 o 
 -15   7   3      435.67      456.00     45.64 o 
 -14   7   3       74.77       99.52     27.08 o 
 -13   7   3      106.77       96.52     25.16 o 
 -12   7   3      126.92       95.42     24.22 o 
 -11   7   3       90.59       54.43     22.55 o 
 -10   7   3      184.81      172.31     22.63 o 
  -9   7   3        0.00       -3.57     11.48 o 
  -8   7   3        7.87        8.06     11.02 o 
  -7   7   3        7.41        0.40      9.82 o 
  -6   7   3      154.43      228.99     17.85 o 
  -5   7   3      461.69      476.21     21.92 o 
  -4   7   3        0.26       -0.29      7.15 o 
  -3   7   3       58.81       64.55      7.88 o 
  -2   7   3        0.65       -6.30      6.30 o 
  -1   7   3        1.61       -3.14      5.80 o 
   0   7   3       61.46       53.57      9.15 o 
   1   7   3      264.10      245.45     14.21 o 
   2   7   3      746.42      691.15     26.76 o 
   3   7   3      158.49      165.40     12.98 o 
   4   7   3       79.18       75.27     11.54 o 
   5   7   3      437.99      418.76     24.16 o 
   6   7   3      119.47       91.76     14.14 o 
   7   7   3      263.52      274.11     24.47 o 
   8   7   3       48.27       37.92     13.01 o 
   9   7   3      151.83      167.77     27.40 o 
  10   7   3       89.62       94.10     16.79 o 
  11   7   3       26.55        7.49     14.12 o 
  12   7   3      177.17      190.35     23.60 o 
  13   7   3      413.42      459.96     37.08 o 
  14   7   3        0.02        4.10     24.04 o 
  15   7   3       44.11       42.48     29.26 o 
  16   7   3        0.03       15.23     28.21 o 
 -16   8   3       14.50        3.04     26.27 o 
 -15   8   3      161.29      142.82     31.00 o 
 -14   8   3      190.98      142.68     30.14 o 
 -13   8   3       48.25       35.00     24.18 o 
 -12   8   3        0.05      -11.75     18.80 o 
 -11   8   3        5.29        3.84     16.32 o 
 -10   8   3      122.82      104.33     21.06 o 
  -9   8   3      139.52      121.32     20.34 o 
  -8   8   3      107.31       95.12     15.04 o 
  -7   8   3      165.71      177.03     21.86 o 
  -6   8   3       19.61        9.48     10.38 o 
  -5   8   3      433.29      501.08     25.27 o 
  -4   8   3     1072.46      987.82     34.34 o 
  -3   8   3     2056.18     1906.59     40.56 o 
  -2   8   3      258.11      288.25     19.01 o 
  -1   8   3      489.18      553.03     22.84 o 
   0   8   3       26.61       10.98      7.67 o 
   1   8   3       20.97       28.05      8.76 o 
   2   8   3      614.01      574.55     22.93 o 
   3   8   3     1441.18     1472.71     35.90 o 
   4   8   3        7.08        7.59      9.24 o 
   5   8   3       12.72       -1.27     10.01 o 
   6   8   3      235.79      227.16     23.86 o 
   7   8   3       51.89       59.22     14.37 o 
   8   8   3      685.59      775.39     34.51 o 
   9   8   3      215.33      179.02     20.82 o 
  10   8   3       26.39       31.17     15.41 o 
  11   8   3      579.37      484.44     31.70 o 
  12   8   3       59.17       16.98     19.52 o 
  13   8   3       40.14       23.60     22.21 o 
  14   8   3       55.10       73.00     31.74 o 
  15   8   3       32.39       -1.51     26.65 o 
 -15   9   3        2.12       -6.52     26.24 o 
 -14   9   3       16.44       17.15     25.66 o 
 -13   9   3       20.00        8.61     22.96 o 
 -12   9   3       12.89       25.63     22.65 o 
 -11   9   3        1.97      -17.50     17.50 o 
 -10   9   3        0.21        6.33     16.95 o 
  -9   9   3      128.36      126.39     21.95 o 
  -8   9   3       25.06       24.85     13.80 o 
  -7   9   3        4.08       21.51     14.19 o 
  -6   9   3       18.95       20.37     12.87 o 
  -5   9   3        0.19       -6.60     10.75 o 
  -4   9   3      136.29       98.14     18.12 o 
  -3   9   3       64.32       79.87     14.37 o 
  -2   9   3       45.81       41.68     12.77 o 
  -1   9   3      119.13      129.06     18.66 o 
   0   9   3      206.99      243.44     18.06 o 
   1   9   3       56.49       60.24     13.11 o 
   2   9   3       13.83        1.02     10.91 o 
   3   9   3       36.77       34.64     17.28 o 
   4   9   3        3.38      -12.07     12.07 o 
   5   9   3      276.35      212.56     20.84 o 
   6   9   3       77.63       89.24     16.44 o 
   7   9   3     1722.50     1785.22     48.75 o 
   8   9   3      499.01      515.31     34.12 o 
   9   9   3        0.39       11.15     15.04 o 
  10   9   3       68.39       40.12     17.21 o 
  11   9   3      252.38      308.81     35.15 o 
  12   9   3       68.80       64.81     23.06 o 
  13   9   3       90.52      121.54     39.06 o 
  14   9   3       68.89       35.40     31.14 o 
 -14  10   3       10.22       -9.37     27.47 o 
 -13  10   3       12.26      -16.57     28.65 o 
 -12  10   3       32.12       -2.10     27.49 o 
 -11  10   3       25.00       26.39     23.58 o 
 -10  10   3        6.29       -4.69     21.31 o 
  -9  10   3       71.02      108.97     26.70 o 
  -8  10   3       41.38       45.32     19.32 o 
  -7  10   3      144.01      152.52     21.56 o 
  -6  10   3       51.96       50.93     16.88 o 
  -5  10   3        2.49        1.53     13.34 o 
  -4  10   3       88.11       91.26     16.62 o 
  -3  10   3       84.63       55.97     14.91 o 
  -2  10   3      278.32      313.53     22.55 o 
  -1  10   3      885.41      927.99     41.75 o 
   0  10   3        0.69      -11.35     11.77 o 
   1  10   3        4.07        2.72     11.75 o 
   2  10   3      138.41      130.89     18.76 o 
   3  10   3      170.73      188.63     22.72 o 
   4  10   3      328.91      361.01     30.04 o 
   5  10   3       72.73      117.84     22.07 o 
   6  10   3       34.33       48.97     18.22 o 
   7  10   3      183.74      177.61     25.36 o 
   8  10   3      202.53      152.61     25.30 o 
   9  10   3      396.68      437.95     36.29 o 
  10  10   3       73.03       40.06     23.72 o 
  11  10   3       10.38        4.45     24.83 o 
  12  10   3       20.20       43.33     27.05 o 
  13  10   3        0.27      -19.13     26.95 o 
 -13  11   3       32.87       41.57     31.50 o 
 -12  11   3       22.50        3.47     40.58 o 
 -11  11   3       30.21       -0.08     25.25 o 
 -10  11   3        1.86        7.40     24.52 o 
  -9  11   3       15.27       22.25     24.26 o 
  -8  11   3       13.42        9.14     20.49 o 
  -7  11   3       62.34       48.75     22.45 o 
  -6  11   3       33.07       33.07     18.00 o 
  -5  11   3       50.77       48.39     17.04 o 
  -4  11   3       77.58       77.92     17.76 o 
  -3  11   3        2.28        5.71     14.01 o 
  -2  11   3       37.36       16.64     14.24 o 
  -1  11   3       16.71        3.52     14.51 o 
   0  11   3       95.78      103.95     23.85 o 
   1  11   3       25.27       20.77     16.28 o 
   2  11   3      281.17      257.73     27.52 o 
   3  11   3       95.43      122.89     21.85 o 
   4  11   3       29.35       44.46     19.01 o 
   5  11   3      353.56      460.47     50.19 o 
   6  11   3      198.25      209.88     27.97 o 
   7  11   3      175.64      151.24     27.08 o 
   8  11   3      173.60      117.48     24.86 o 
   9  11   3       11.81       -4.56     19.32 o 
  10  11   3       19.37       22.84     22.90 o 
  11  11   3      105.24       94.57     30.79 o 
  12  11   3        8.02       54.05     32.40 o 
 -11  12   3        6.81      -23.04     28.95 o 
 -10  12   3        5.59       25.10     28.29 o 
  -9  12   3       33.22       82.63     36.04 o 
  -8  12   3        2.97      -23.57     23.57 o 
  -7  12   3       14.84       -6.04     21.29 o 
  -6  12   3       27.45       32.35     23.33 o 
  -5  12   3      123.34      171.68     25.14 o 
  -4  12   3      355.30      401.07     30.48 o 
  -3  12   3       29.54        8.82     18.29 o 
  -2  12   3      310.33      214.36     28.29 o 
  -1  12   3      307.62      314.20     30.87 o 
   0  12   3      140.96      140.57     22.85 o 
   1  12   3      210.79      288.89     28.84 o 
   2  12   3      194.41      182.18     34.04 o 
   3  12   3        0.00       -0.67     19.44 o 
   4  12   3        0.00      -17.11     17.11 o 
   5  12   3       30.10       19.05     20.29 o 
   6  12   3       64.65       55.91     22.02 o 
   7  12   3       94.17       97.74     25.26 o 
   8  12   3        7.41       31.96     23.62 o 
   9  12   3        0.05       -0.23     24.82 o 
  10  12   3       82.87       71.73     27.71 o 
  -9  13   3        0.41       18.56     28.04 o 
  -8  13   3      128.88      137.02     35.97 o 
  -7  13   3        1.49       30.76     24.15 o 
  -6  13   3       13.70       12.80     23.45 o 
  -5  13   3        1.46       -0.41     22.95 o 
  -4  13   3        4.67       -9.05     22.92 o 
  -3  13   3        7.67        4.43     18.63 o 
  -2  13   3       28.86       24.07     18.23 o 
  -1  13   3      104.57       82.23     20.58 o 
   0  13   3        6.91       28.16     18.89 o 
   1  13   3        1.04       -5.46     22.41 o 
   2  13   3        1.82      -19.12     19.12 o 
   3  13   3       17.89       10.00     21.19 o 
   4  13   3       20.33       -0.99     21.68 o 
   5  13   3       10.75        7.13     22.69 o 
   6  13   3      130.76       31.85     23.32 o 
   7  13   3       21.08       11.08     24.58 o 
   8  13   3      162.94      120.02     32.15 o 
   9  13   3      106.05      135.84     61.58 o 
  -7  14   3       28.92       -6.67     29.85 o 
  -6  14   3       68.09       73.73     31.36 o 
  -5  14   3      189.44      190.41     35.51 o 
  -4  14   3      114.60      112.95     32.22 o 
  -3  14   3      259.92      288.98     33.68 o 
  -2  14   3        0.01       16.92     23.15 o 
  -1  14   3        2.81      -13.58     19.53 o 
   0  14   3       29.08        1.35     22.45 o 
   1  14   3        1.97       -7.20     23.78 o 
   2  14   3        2.37      -22.55     22.55 o 
   3  14   3       89.04       89.90     28.53 o 
   4  14   3       14.59      -18.21     23.70 o 
   5  14   3        2.69       -7.34     25.40 o 
   6  14   3       11.90      -15.55     25.01 o 
  -1  15   3       54.76       49.05     54.02 o 
   0  15   3        2.03        4.80     54.02 o 
 -19   0   4      110.91       63.03     45.22 o 
 -18   0   4      196.13      219.15     52.81 o 
 -17   0   4      138.83      192.42     48.00 o 
 -16   0   4      178.18      118.80     32.97 o 
 -15   0   4      213.25      258.51     34.83 o 
 -14   0   4     1991.48     2160.44     88.31 o 
 -13   0   4      139.23      116.35     23.35 o 
 -12   0   4      419.63      462.45     35.97 o 
 -11   0   4       11.37       11.57     14.79 o 
 -10   0   4      478.58      526.65     34.02 o 
  -9   0   4       74.17       97.37     17.43 o 
  -8   0   4    13255.07    13848.10    235.65 o 
  -7   0   4      171.14      171.82     18.38 o 
  -6   0   4     1652.20     1570.52     44.62 o 
  -5   0   4      670.46      590.98     24.92 o 
  -4   0   4    30875.84    29557.52    408.51 o 
  -3   0   4      152.29      187.51     16.95 o 
  -2   0   4    17346.49    17066.70    207.22 o 
  -1   0   4    10534.09    10045.46    125.58 o 
   0   0   4     1056.79      949.46     20.28 o 
   1   0   4     2682.45     2526.85     55.77 o 
   2   0   4     4863.81     4888.23     87.94 o 
   3   0   4     4215.61     4092.50     68.74 o 
   4   0   4     3503.41     3252.73     55.36 o 
   5   0   4     3657.85     3307.38     70.81 o 
   6   0   4      896.76      950.14     33.62 o 
   7   0   4       12.81       19.74      9.77 o 
   8   0   4     5251.95     5267.48    111.07 o 
   9   0   4     4106.17     3989.39     82.59 o 
  10   0   4       22.22       18.47     26.26 o 
  11   0   4       25.40       25.98     15.82 o 
  12   0   4      355.72      326.23     43.92 o 
  13   0   4      463.11      378.11     41.88 o 
  14   0   4      181.96      252.91     46.44 o 
  15   0   4      104.95       41.34     67.23 o 
  16   0   4      133.06      170.23     47.85 o 
  17   0   4        0.67      -38.00     38.00 o 
  18   0   4        8.07       44.55     51.65 o 
 -19   1   4        2.04        7.40     30.51 o 
 -18   1   4        0.08       10.05     26.55 o 
 -17   1   4       88.97       69.63     27.45 o 
 -16   1   4       11.29       16.06     17.99 o 
 -15   1   4       49.78       93.29     21.31 o 
 -14   1   4      497.20      522.49     29.95 o 
 -13   1   4       43.34       26.86     12.93 o 
 -12   1   4      283.61      250.67     20.43 o 
 -11   1   4      240.27      228.85     18.33 o 
 -10   1   4       79.33       81.53     12.23 o 
  -9   1   4        6.72        5.12      6.71 o 
  -8   1   4      201.67      200.51     15.15 o 
  -7   1   4      400.37      406.05     15.27 o 
  -6   1   4       67.34       70.51      9.37 o 
  -5   1   4      641.35      607.25     13.45 o 
  -4   1   4     1814.24     1814.97     26.92 o 
  -3   1   4      147.20      152.64      7.14 o 
  -2   1   4      907.10      840.20     16.53 o 
  -1   1   4     1118.86     1132.26     19.94 o 
   0   1   4      509.54      470.94     13.17 o 
   1   1   4       26.81       12.55      4.59 o 
   2   1   4      500.20      474.79     12.96 o 
   3   1   4     1123.94     1064.58     18.52 o 
   4   1   4      770.28      790.20     16.54 o 
   5   1   4       19.80       22.41      5.92 o 
   6   1   4      634.19      651.19     17.02 o 
   7   1   4      155.10      159.19     10.96 o 
   8   1   4      415.61      415.02     17.86 o 
   9   1   4      762.94      713.61     23.95 o 
  10   1   4      247.20      299.28     20.73 o 
  11   1   4       82.92       87.41     14.11 o 
  12   1   4        7.25       18.77     12.73 o 
  13   1   4       45.66       37.99     18.09 o 
  14   1   4       14.09       19.89     19.94 o 
  15   1   4      495.25      474.27     48.71 o 
  16   1   4       71.69       85.29     33.33 o 
  17   1   4       77.87       54.04     32.58 o 
  18   1   4        3.60       -6.79     35.90 o 
 -19   2   4        0.58      -18.88     30.09 o 
 -18   2   4       52.39       33.65     27.03 o 
 -17   2   4        5.17        3.38     20.21 o 
 -16   2   4      159.08      187.40     30.14 o 
 -15   2   4       36.93       40.25     16.96 o 
 -14   2   4     1851.10     1742.23     48.61 o 
 -13   2   4       70.04       33.38     14.08 o 
 -12   2   4      641.05      693.06     42.62 o 
 -11   2   4     1583.52     1659.67     50.57 o 
 -10   2   4      217.30      196.56     17.05 o 
  -9   2   4      803.75      695.80     25.76 o 
  -8   2   4      520.41      526.59     18.39 o 
  -7   2   4    12028.33    12247.91    123.44 o 
  -6   2   4       89.20       93.22      7.51 o 
  -5   2   4     2910.17     2825.80     36.46 o 
  -4   2   4       94.99       76.38      7.78 o 
  -3   2   4     2267.52     2140.11     29.22 o 
  -2   2   4    14845.91    14069.04    142.87 o 
  -1   2   4      186.87      139.22      9.97 o 
   0   2   4     3018.34     3102.57     37.62 o 
   1   2   4     5156.82     4916.06     54.09 o 
   2   2   4     1602.57     1429.90     21.16 o 
   3   2   4        1.74       -1.14      4.32 o 
   4   2   4      167.61      149.52      9.38 o 
   5   2   4     5725.24     5788.60     70.12 o 
   6   2   4     2006.24     2144.65     32.90 o 
   7   2   4       85.55       98.55      8.94 o 
   8   2   4      177.74      134.66     12.96 o 
   9   2   4     1289.41     1324.98     32.50 o 
  10   2   4      259.83      312.39     19.13 o 
  11   2   4       59.07       20.88     10.91 o 
  12   2   4       17.05        1.89     11.19 o 
  13   2   4        5.86      -15.15     15.15 o 
  14   2   4       12.19       35.31     21.24 o 
  15   2   4        3.66       14.64     26.23 o 
  16   2   4      201.76      201.77     46.38 o 
  17   2   4      356.53      481.56     53.60 o 
 -18   3   4        3.16      -14.22     24.05 o 
 -17   3   4      109.15       88.54     28.51 o 
 -16   3   4       11.90       -6.96     18.40 o 
 -15   3   4        0.24      -11.50     16.59 o 
 -14   3   4      169.14      155.76     22.26 o 
 -13   3   4      108.83       58.23     15.98 o 
 -12   3   4       61.85       40.95     13.18 o 
 -11   3   4      100.61       86.35     12.48 o 
 -10   3   4      190.80      193.64     14.14 o 
  -9   3   4      128.66      130.98     11.22 o 
  -8   3   4       23.77       38.07      7.17 o 
  -7   3   4      413.24      441.28     14.88 o 
  -6   3   4        9.49        3.72      5.49 o 
  -5   3   4      311.12      285.78     12.62 o 
  -4   3   4       48.32       39.39      7.37 o 
  -3   3   4     1746.58     1712.33     29.69 o 
  -2   3   4      231.07      292.72     11.65 o 
  -1   3   4      742.36      738.09     20.98 o 
   0   3   4       36.94       30.98      5.36 o 
   1   3   4        5.67       -2.45      4.70 o 
   2   3   4       28.66       28.48      6.53 o 
   3   3   4      714.12      688.00     15.54 o 
   4   3   4       41.62       40.35      7.73 o 
   5   3   4    16854.71    17250.38    188.81 o 
   6   3   4     2548.60     2725.61     40.62 o 
   7   3   4      705.59      688.75     20.32 o 
   8   3   4       27.03       26.02      9.17 o 
   9   3   4      829.12      831.44     30.05 o 
  10   3   4       68.06       70.98     12.93 o 
  11   3   4      153.84      133.14     17.80 o 
  12   3   4       13.02       16.38     13.35 o 
  13   3   4       23.03       12.52     17.60 o 
  14   3   4       12.44       -6.30     20.97 o 
  15   3   4       28.14       -5.90     24.64 o 
  16   3   4       71.19      114.11     34.89 o 
  17   3   4      159.02      181.85     42.67 o 
 -18   4   4        0.24      -27.04     30.99 o 
 -17   4   4        1.57      -10.69     22.84 o 
 -16   4   4      197.16      203.56     31.71 o 
 -15   4   4       42.04       33.29     19.56 o 
 -14   4   4        3.29       -5.60     16.40 o 
 -13   4   4     2065.12     2149.12     57.14 o 
 -12   4   4       99.16       97.01     15.62 o 
 -11   4   4      134.89      151.25     27.06 o 
 -10   4   4      379.63      369.17     21.03 o 
  -9   4   4      580.14      645.01     23.37 o 
  -8   4   4      383.41      318.04     14.71 o 
  -7   4   4     2856.69     2805.70     43.43 o 
  -6   4   4      115.63      119.12      9.70 o 
  -5   4   4    11120.48    11477.72    120.94 o 
  -4   4   4     1810.37     1838.41     31.23 o 
  -3   4   4        0.04        1.89      5.11 o 
  -2   4   4      126.59      162.03      9.19 o 
  -1   4   4     2718.96     2809.11     33.77 o 
   0   4   4      383.68      407.74     12.37 o 
   1   4   4        3.32       -3.59      4.83 o 
   2   4   4     2746.10     2841.17     50.21 o 
   3   4   4       57.48       63.70      7.46 o 
   4   4   4     1330.42     1418.50     28.91 o 
   5   4   4     5033.89     5086.39     69.50 o 
   6   4   4     5360.42     5430.98     74.68 o 
   7   4   4        2.76       -1.22      6.81 o 
   8   4   4        2.50       -5.68      7.43 o 
   9   4   4      686.01      747.02     26.11 o 
  10   4   4       15.26        6.13     11.06 o 
  11   4   4        0.06       -8.84     11.57 o 
  12   4   4      204.73      207.61     30.75 o 
  13   4   4      434.06      554.85     37.44 o 
  14   4   4       83.61       84.97     26.25 o 
  15   4   4       29.86       29.50     25.42 o 
  16   4   4       17.59       16.00     28.10 o 
  17   4   4       14.80        2.10     29.75 o 
 -18   5   4        5.22       -7.65     25.44 o 
 -17   5   4        0.00        0.24     24.84 o 
 -16   5   4        5.74       10.67     23.11 o 
 -15   5   4      137.74      138.76     27.68 o 
 -14   5   4       86.32       68.28     26.88 o 
 -13   5   4       72.44       83.96     19.19 o 
 -12   5   4       14.20       20.84     13.56 o 
 -11   5   4        9.98       21.82     12.34 o 
 -10   5   4       24.03       26.21     11.02 o 
  -9   5   4       26.02       15.56      9.88 o 
  -8   5   4       13.53        8.45      7.95 o 
  -7   5   4       38.69       28.46      7.10 o 
  -6   5   4      147.17      143.40     10.81 o 
  -5   5   4      453.32      473.49     16.35 o 
  -4   5   4      243.60      252.42     12.85 o 
  -3   5   4     1427.37     1480.32     25.29 o 
  -2   5   4      173.32      144.90     11.40 o 
  -1   5   4      102.33      123.18      8.29 o 
   0   5   4       35.54       24.36      6.41 o 
   1   5   4      145.18      134.03      9.90 o 
   2   5   4       14.52        4.74      5.88 o 
   3   5   4      521.40      539.50     25.14 o 
   4   5   4     1060.22     1058.65     29.00 o 
   5   5   4     2333.34     2394.23     42.50 o 
   6   5   4     1354.06     1300.22     30.77 o 
   7   5   4       26.58       18.03      9.42 o 
   8   5   4     1064.02     1118.18     29.26 o 
   9   5   4       18.31        9.88     10.56 o 
  10   5   4      265.32      266.99     21.91 o 
  11   5   4      446.37      418.78     26.75 o 
  12   5   4       12.74        1.45     16.25 o 
  13   5   4       61.32       47.16     18.57 o 
  14   5   4      310.77      353.41     51.71 o 
  15   5   4        5.25      -16.98     22.18 o 
  16   5   4       15.14       47.21     34.06 o 
  17   5   4      322.81      344.37     56.02 o 
 -17   6   4      673.22      680.97     57.29 o 
 -16   6   4        3.91      -24.95     24.95 o 
 -15   6   4      154.92      114.46     30.09 o 
 -14   6   4      533.43      492.79     38.19 o 
 -13   6   4       22.17       14.24     17.99 o 
 -12   6   4      171.09      141.80     21.25 o 
 -11   6   4      133.93      126.35     17.03 o 
 -10   6   4       38.88       25.03     11.89 o 
  -9   6   4       18.58       23.09     10.52 o 
  -8   6   4      220.59      237.66     17.28 o 
  -7   6   4      502.59      447.09     20.71 o 
  -6   6   4     1788.48     1954.45     39.35 o 
  -5   6   4       19.19       39.52      8.95 o 
  -4   6   4       16.78       15.98      6.98 o 
  -3   6   4      793.53      850.08     20.98 o 
  -2   6   4      245.31      273.67     15.20 o 
  -1   6   4      552.68      584.82     16.60 o 
   0   6   4      143.06      148.75      9.94 o 
   1   6   4       93.16      103.34      9.31 o 
   2   6   4      981.85      996.55     23.61 o 
   3   6   4      142.95      122.68     11.75 o 
   4   6   4      116.55      141.30     11.58 o 
   5   6   4      153.12      186.50     15.84 o 
   6   6   4        1.07       -8.16      8.16 o 
   7   6   4       11.05        4.58      9.59 o 
   8   6   4      451.80      443.48     26.26 o 
   9   6   4        0.37       20.27     11.70 o 
  10   6   4      489.60      457.75     29.91 o 
  11   6   4      196.65      239.39     35.15 o 
  12   6   4       40.00       11.51     17.14 o 
  13   6   4        0.94      -17.73     17.73 o 
  14   6   4      114.99      121.24     27.16 o 
  15   6   4       67.42       70.43     29.34 o 
  16   6   4       41.85       47.42     38.71 o 
 -17   7   4       16.06        5.75     28.50 o 
 -16   7   4        3.19       19.14     27.47 o 
 -15   7   4       15.00       16.90     24.31 o 
 -14   7   4      349.44      341.63     49.51 o 
 -13   7   4        0.38       22.30     20.75 o 
 -12   7   4        1.81      -16.53     16.53 o 
 -11   7   4      148.52      182.28     24.61 o 
 -10   7   4      226.12      214.62     21.54 o 
  -9   7   4       34.60       -2.14     12.27 o 
  -8   7   4        5.78       13.34     11.19 o 
  -7   7   4      118.10      136.35     14.97 o 
  -6   7   4      238.81      231.30     17.98 o 
  -5   7   4        0.61        7.59      7.93 o 
  -4   7   4        1.87        5.75      7.64 o 
  -3   7   4       76.33       86.60      9.62 o 
  -2   7   4      189.03      165.59     13.41 o 
  -1   7   4      522.68      568.51     19.05 o 
   0   7   4       26.05       19.26      6.95 o 
   1   7   4       32.05       17.55      7.74 o 
   2   7   4       44.65       39.00      8.97 o 
   3   7   4      140.11      127.34     15.02 o 
   4   7   4      570.57      576.05     23.35 o 
   5   7   4      499.71      555.06     43.14 o 
   6   7   4       24.10      -10.27     10.43 o 
   7   7   4      153.14      165.91     18.25 o 
   8   7   4       11.09        2.29     11.45 o 
   9   7   4       51.03       14.78     13.60 o 
  10   7   4       15.05      -12.61     12.61 o 
  11   7   4       12.68        6.86     15.93 o 
  12   7   4      303.92      389.23     50.97 o 
  13   7   4      106.61      109.13     23.78 o 
  14   7   4       67.66       89.63     26.70 o 
  15   7   4       11.09       25.45     27.64 o 
 -16   8   4       39.94       70.60     33.05 o 
 -15   8   4      573.56      596.56     69.51 o 
 -14   8   4      678.42      870.59     55.92 o 
 -13   8   4        4.43        1.32     21.28 o 
 -12   8   4       28.12       33.24     20.81 o 
 -11   8   4       23.13       43.60     19.49 o 
 -10   8   4      167.37      125.32     23.67 o 
  -9   8   4       59.02       65.96     21.87 o 
  -8   8   4       36.86       21.66     12.55 o 
  -7   8   4       34.45       30.15     12.94 o 
  -6   8   4       26.32       26.66     11.06 o 
  -5   8   4        0.44       13.54     10.03 o 
  -4   8   4      507.88      559.64     26.31 o 
  -3   8   4       59.07       47.39     10.92 o 
  -2   8   4      853.34      951.64     28.57 o 
  -1   8   4       26.13       22.51      8.66 o 
   0   8   4      143.46      126.34     12.65 o 
   1   8   4      746.13      771.23     29.50 o 
   2   8   4      642.24      710.87     28.36 o 
   3   8   4       37.11       38.45     14.18 o 
   4   8   4     5955.92     6063.12     94.57 o 
   5   8   4      815.93      730.95     29.98 o 
   6   8   4       18.28       -2.58     10.81 o 
   7   8   4       28.15       27.85     14.74 o 
   8   8   4      188.73      120.51     22.74 o 
   9   8   4      167.76      157.68     21.74 o 
  10   8   4      304.86      364.00     29.45 o 
  11   8   4      437.53      441.07     34.11 o 
  12   8   4      207.82      172.69     27.35 o 
  13   8   4       82.03       98.51     24.89 o 
  14   8   4       37.00       44.59     25.34 o 
  15   8   4        2.11      -21.26     25.95 o 
 -15   9   4       13.30      -20.31     26.40 o 
 -14   9   4      226.47      238.36     38.41 o 
 -13   9   4       22.67       21.35     23.59 o 
 -12   9   4       47.60       72.88     24.91 o 
 -11   9   4       11.01      -11.94     19.41 o 
 -10   9   4        0.43      -16.96     16.96 o 
  -9   9   4       26.93       19.76     18.81 o 
  -8   9   4        3.25       -7.94     14.23 o 
  -7   9   4        0.00        3.50     13.44 o 
  -6   9   4        6.83       -1.30     12.06 o 
  -5   9   4       12.47       14.57     11.91 o 
  -4   9   4        5.27        8.52     11.41 o 
  -3   9   4       77.88       58.30     13.83 o 
  -2   9   4        6.32      -11.36     11.36 o 
  -1   9   4       88.55       65.90     13.19 o 
   0   9   4       15.25       22.17     10.74 o 
   1   9   4       89.75       67.37     13.10 o 
   2   9   4     1578.63     1636.19     45.08 o 
   3   9   4      842.41      828.15     34.41 o 
   4   9   4     1853.04     2000.11     49.47 o 
   5   9   4     1623.62     1667.08     51.06 o 
   6   9   4       13.01       -2.40     13.34 o 
   7   9   4       22.51       31.47     18.30 o 
   8   9   4      124.84       21.73     15.96 o 
   9   9   4       12.22       -4.78     16.12 o 
  10   9   4       30.10       28.04     18.71 o 
  11   9   4       14.08        2.25     18.29 o 
  12   9   4       87.44       98.13     24.65 o 
  13   9   4        0.43      -17.25     22.05 o 
  14   9   4        5.36      -11.05     26.58 o 
 -14  10   4      263.64      169.92     38.32 o 
 -13  10   4       52.61       51.47     29.75 o 
 -12  10   4        7.94      -22.25     22.25 o 
 -11  10   4      112.29       68.92     28.14 o 
 -10  10   4       80.63       90.26     27.73 o 
  -9  10   4       18.98       14.94     22.39 o 
  -8  10   4      155.14      134.08     26.07 o 
  -7  10   4      218.92      198.78     27.18 o 
  -6  10   4      119.55       61.67     18.53 o 
  -5  10   4      339.84      291.34     24.10 o 
  -4  10   4        6.79        4.28     12.99 o 
  -3  10   4        7.99        1.01     12.37 o 
  -2  10   4        2.65       14.96     12.03 o 
  -1  10   4       12.28        2.20     12.37 o 
   0  10   4       71.83      107.29     18.70 o 
   1  10   4      170.30       95.91     16.92 o 
   2  10   4     1469.00     1645.37     48.54 o 
   3  10   4      101.86       78.03     18.65 o 
   4  10   4     3677.55     4438.67    108.10 o 
   5  10   4      536.03      474.45     34.19 o 
   6  10   4       17.56       -4.88     15.24 o 
   7  10   4      837.71      702.07     39.67 o 
   8  10   4      419.84      383.91     34.02 o 
   9  10   4        0.01       12.35     18.72 o 
  10  10   4        1.46        5.05     20.44 o 
  11  10   4       95.66      101.32     25.96 o 
  12  10   4       15.19        1.09     24.23 o 
  13  10   4       65.63       45.33     25.49 o 
 -13  11   4        0.77      -18.25     30.33 o 
 -12  11   4       39.85       43.56     32.75 o 
 -11  11   4       19.21       24.69     29.40 o 
 -10  11   4       36.61       44.38     26.76 o 
  -9  11   4        6.66        7.08     22.95 o 
  -8  11   4        7.02      -20.38     20.38 o 
  -7  11   4       61.31       48.16     19.67 o 
  -6  11   4        2.59      -12.81     15.66 o 
  -5  11   4        0.41      -13.24     14.96 o 
  -4  11   4       35.22       47.88     16.31 o 
  -3  11   4        1.05      -12.57     12.57 o 
  -2  11   4        0.39       -3.85     12.93 o 
  -1  11   4        1.54       17.33     14.46 o 
   0  11   4      162.34      187.93     22.60 o 
   1  11   4      208.25      226.60     31.59 o 
   2  11   4      603.28      527.47     47.35 o 
   3  11   4        0.04      -11.32     16.30 o 
   4  11   4     1018.01     1014.16     49.54 o 
   5  11   4      183.46      203.15     27.03 o 
   6  11   4        6.98        2.99     20.31 o 
   7  11   4      166.45      138.24     25.80 o 
   8  11   4        5.98      -19.75     19.75 o 
   9  11   4        3.65       -0.38     21.15 o 
  10  11   4      135.61      113.72     36.04 o 
  11  11   4        2.05      -22.17     25.42 o 
  12  11   4        6.64      -29.11     29.11 o 
 -11  12   4        7.29       -4.23     29.14 o 
 -10  12   4       37.11       10.48     27.73 o 
  -9  12   4      115.60       40.44     39.75 o 
  -8  12   4       32.70        3.38     25.28 o 
  -7  12   4       95.72       79.49     26.72 o 
  -6  12   4     1469.46     1734.53     58.56 o 
  -5  12   4      361.31      338.46     31.23 o 
  -4  12   4        0.01        1.34     15.31 o 
  -3  12   4      818.92      797.20     47.23 o 
  -2  12   4      219.32      305.85     29.77 o 
  -1  12   4       21.45      -11.40     15.51 o 
   0  12   4      298.38      335.89     30.21 o 
   1  12   4       29.47        5.99     20.52 o 
   2  12   4      300.18      263.00     32.27 o 
   3  12   4       48.53       50.16     22.18 o 
   4  12   4       96.95      112.27     23.88 o 
   5  12   4      604.76      752.74     47.32 o 
   6  12   4       25.84       39.67     22.07 o 
   7  12   4       31.91       16.50     22.36 o 
   8  12   4      109.51      170.23     32.65 o 
   9  12   4       72.15       74.76     28.78 o 
  10  12   4        1.65        9.96     26.95 o 
  -9  13   4        5.89      -13.47     25.43 o 
  -8  13   4       22.29      -11.32     27.89 o 
  -7  13   4        3.74       12.30     23.00 o 
  -6  13   4       41.32       43.17     25.18 o 
  -5  13   4       13.88        1.45     20.89 o 
  -4  13   4        0.05       -8.13     22.09 o 
  -3  13   4        7.32       17.64     23.24 o 
  -2  13   4       16.51       25.75     20.19 o 
  -1  13   4       10.29       15.68     19.52 o 
   0  13   4       43.01       -3.54     20.65 o 
   1  13   4       50.16       43.00     25.79 o 
   2  13   4       13.55       14.06     22.84 o 
   3  13   4      105.03      176.68     32.59 o 
   4  13   4        6.88      -10.61     21.22 o 
   5  13   4        0.03      -13.31     23.30 o 
   6  13   4       11.36       17.29     23.04 o 
   7  13   4       98.34      103.79     30.30 o 
   8  13   4       47.00       80.31     30.55 o 
  -6  14   4      196.75      187.99     39.81 o 
  -5  14   4       62.57       55.32     29.14 o 
  -4  14   4       97.24      100.09     31.83 o 
  -3  14   4      339.96      464.42     41.82 o 
  -2  14   4      174.89      133.31     32.91 o 
  -1  14   4       37.39       40.46     27.65 o 
   0  14   4       26.15      -22.99     22.99 o 
   1  14   4       34.78       41.42     27.50 o 
   2  14   4       12.92       -9.22     24.30 o 
   3  14   4       85.08      105.26     30.61 o 
   4  14   4        0.40        5.60     25.52 o 
   5  14   4        1.55       -7.39     26.45 o 
 -19   1   5        4.12        8.93     30.76 o 
 -18   1   5        4.06      -24.95     27.46 o 
 -17   1   5       45.65       26.91     22.31 o 
 -16   1   5        2.79       -7.60     16.66 o 
 -15   1   5        3.33      -15.08     15.08 o 
 -14   1   5       63.29       71.15     16.17 o 
 -13   1   5      405.00      517.44     29.08 o 
 -12   1   5      174.59      186.66     31.28 o 
 -11   1   5       13.78       18.94     10.63 o 
 -10   1   5        5.07        4.82      9.00 o 
  -9   1   5      260.66      344.37     23.29 o 
  -8   1   5      194.06      197.23     12.07 o 
  -7   1   5      169.67      166.99     11.14 o 
  -6   1   5      192.82      179.35      9.16 o 
  -5   1   5      297.79      293.57     10.95 o 
  -4   1   5      126.83      135.51      8.60 o 
  -3   1   5        1.82       -1.81      4.01 o 
  -2   1   5      460.11      467.46     15.20 o 
  -1   1   5      568.73      557.17     13.31 o 
   0   1   5     3044.31     2756.96     33.25 o 
   1   1   5      299.23      343.95      9.93 o 
   2   1   5      163.84      193.12     10.37 o 
   3   1   5     1394.87     1394.71     25.31 o 
   4   1   5     1375.72     1260.06     22.15 o 
   5   1   5     1031.35     1047.26     20.13 o 
   6   1   5     4121.12     4272.78     52.60 o 
   7   1   5      285.90      305.53     19.08 o 
   8   1   5      680.38      755.27     23.33 o 
   9   1   5      860.06      786.11     25.08 o 
  10   1   5     1026.03     1082.29     30.83 o 
  11   1   5       12.34       -0.28     11.09 o 
  12   1   5      928.16     1085.77     38.48 o 
  13   1   5        0.99       -6.92     16.05 o 
  14   1   5       72.79       18.70     21.91 o 
  15   1   5      123.08      133.28     32.64 o 
  16   1   5      135.58      182.55     38.22 o 
  17   1   5        7.38       -4.66     30.66 o 
 -19   2   5        1.35       -8.82     34.78 o 
 -18   2   5      138.12      155.66     41.07 o 
 -17   2   5        0.23        7.75     21.34 o 
 -16   2   5       10.16       -6.53     19.10 o 
 -15   2   5       22.79       35.18     17.37 o 
 -14   2   5       59.00       35.99     14.78 o 
 -13   2   5      374.06      325.79     24.41 o 
 -12   2   5      610.78      594.81     35.97 o 
 -11   2   5      408.83      430.52     27.15 o 
 -10   2   5       79.04       33.55     10.03 o 
  -9   2   5     1797.22     1840.85     34.82 o 
  -8   2   5      860.45      827.83     25.63 o 
  -7   2   5    14600.01    14261.07    141.70 o 
  -6   2   5     9944.05    10406.20    106.45 o 
  -5   2   5     1569.32     1587.24     24.03 o 
  -4   2   5     2690.88     2777.84     35.69 o 
  -3   2   5      555.46      611.26     15.91 o 
  -2   2   5     3114.87     3235.67     44.46 o 
  -1   2   5      150.28      104.17      7.71 o 
   0   2   5     5834.52     5656.40     62.29 o 
   1   2   5       27.19       43.78      5.47 o 
   2   2   5     5535.86     5631.92     60.31 o 
   3   2   5     1237.08     1341.60     22.82 o 
   4   2   5     8835.62     9165.03     93.08 o 
   5   2   5      579.55      662.44     18.93 o 
   6   2   5       85.30       78.02      8.76 o 
   7   2   5      687.52      649.60     20.15 o 
   8   2   5        8.88        3.33      7.28 o 
   9   2   5       41.80       37.61     10.10 o 
  10   2   5       78.26       75.28     12.66 o 
  11   2   5     1472.35     1611.22     42.67 o 
  12   2   5      105.16       86.11     18.49 o 
  13   2   5       25.53       21.67     18.42 o 
  14   2   5        6.85      -20.91     20.91 o 
  15   2   5      227.34      224.21     58.38 o 
  16   2   5       15.48       54.49     31.34 o 
  17   2   5       30.11       40.12     33.02 o 
 -18   3   5      153.65      217.01     36.45 o 
 -17   3   5       70.47       53.94     27.98 o 
 -16   3   5      218.40      221.24     31.57 o 
 -15   3   5      140.85      176.38     31.26 o 
 -14   3   5       42.25       26.21     15.49 o 
 -13   3   5        1.17       -9.01     12.77 o 
 -12   3   5      148.93      127.38     18.43 o 
 -11   3   5      300.07      365.75     21.24 o 
 -10   3   5      110.88      121.18     13.42 o 
  -9   3   5        0.20        6.83      7.18 o 
  -8   3   5       17.58       26.54      8.39 o 
  -7   3   5      903.72      879.54     20.06 o 
  -6   3   5        0.00        6.94      5.75 o 
  -5   3   5      460.29      468.51     16.00 o 
  -4   3   5       49.86       44.28      7.02 o 
  -3   3   5       12.92       11.83      5.75 o 
  -2   3   5      827.58      774.06     17.42 o 
  -1   3   5     1529.80     1500.89     25.26 o 
   0   3   5     1300.72     1259.19     22.13 o 
   1   3   5      303.66      290.25     11.31 o 
   2   3   5     2027.00     2015.06     30.19 o 
   3   3   5       22.32       13.07      5.11 o 
   4   3   5     1007.49     1117.41     24.24 o 
   5   3   5       92.56       84.77      9.12 o 
   6   3   5      931.81      868.14     22.27 o 
   7   3   5      426.83      443.12     18.65 o 
   8   3   5       83.63       79.11     10.62 o 
   9   3   5      420.45      406.65     23.10 o 
  10   3   5        3.41       -4.57      9.56 o 
  11   3   5     1455.44     1536.05     50.04 o 
  12   3   5       93.67       48.37     15.18 o 
  13   3   5      627.42      706.92     56.17 o 
  14   3   5      873.54     1144.82     63.75 o 
  15   3   5       29.19       18.85     27.76 o 
  16   3   5        3.15      -26.12     26.12 o 
  17   3   5      885.42      846.91     68.23 o 
 -18   4   5       36.43       53.93     29.87 o 
 -17   4   5      129.45      152.74     34.95 o 
 -16   4   5      272.23      319.13     35.58 o 
 -15   4   5       75.37       64.38     21.94 o 
 -14   4   5       62.85       65.79     21.68 o 
 -13   4   5      314.21      357.81     28.02 o 
 -12   4   5       88.36       70.40     18.54 o 
 -11   4   5        5.90       -1.80     10.46 o 
 -10   4   5      939.76     1033.28     32.80 o 
  -9   4   5      680.27      720.10     32.61 o 
  -8   4   5      993.71      968.17     25.39 o 
  -7   4   5     2999.38     3119.86     45.81 o 
  -6   4   5    22646.71    23002.28    236.54 o 
  -5   4   5     2735.31     2754.57     40.22 o 
  -4   4   5      354.01      312.61     12.74 o 
  -3   4   5       63.86       43.61      6.98 o 
  -2   4   5     2729.80     2651.62     35.73 o 
  -1   4   5       17.75       19.83      5.75 o 
   0   4   5     3205.23     3156.13     40.79 o 
   1   4   5       15.54       13.40      6.10 o 
   2   4   5     2745.83     2927.61     40.61 o 
   3   4   5     1238.27     1314.29     30.46 o 
   4   4   5       95.92      137.63      8.38 o 
   5   4   5     1422.14     1614.97     35.18 o 
   6   4   5     2480.03     2521.78     44.82 o 
   7   4   5       49.42       28.02      8.59 o 
   8   4   5      226.38      219.65     14.45 o 
   9   4   5        4.06        5.89      9.06 o 
  10   4   5       43.51       50.27     14.19 o 
  11   4   5        6.52       10.65     13.48 o 
  12   4   5       69.54       83.25     18.17 o 
  13   4   5      386.23      375.84     40.32 o 
  14   4   5      330.61      252.69     39.06 o 
  15   4   5      487.02      515.74     52.44 o 
  16   4   5       72.20      117.81     34.62 o 
  17   4   5        5.85       10.34     30.85 o 
 -18   5   5       30.53       -1.07     26.23 o 
 -17   5   5       28.45       39.94     25.18 o 
 -16   5   5      115.41       85.18     27.81 o 
 -15   5   5        1.63      -18.79     18.79 o 
 -14   5   5       10.92        6.11     19.23 o 
 -13   5   5       22.21        7.52     16.30 o 
 -12   5   5       13.49       36.62     15.35 o 
 -11   5   5        5.58       14.23     13.80 o 
 -10   5   5        9.12        1.21     10.59 o 
  -9   5   5        1.12       -5.97      8.60 o 
  -8   5   5       66.70       79.56     11.67 o 
  -7   5   5      679.45      760.21     21.29 o 
  -6   5   5        7.65       -6.21      6.21 o 
  -5   5   5       49.32       39.08      7.55 o 
  -4   5   5      358.67      399.47     18.53 o 
  -3   5   5       77.09      102.08      8.47 o 
  -2   5   5      856.88      866.43     20.30 o 
  -1   5   5      165.15      166.51     10.24 o 
   0   5   5      939.19      885.95     19.79 o 
   1   5   5       35.29       31.96      6.37 o 
   2   5   5        0.35       -5.72      5.96 o 
   3   5   5       43.91       16.03      6.80 o 
   4   5   5     2013.90     2117.02     42.20 o 
   5   5   5      970.77      940.41     26.09 o 
   6   5   5        3.15        1.33      9.66 o 
   7   5   5        6.67        0.32      8.39 o 
   8   5   5      682.08      670.98     24.49 o 
   9   5   5       87.38       77.97     14.13 o 
  10   5   5      111.78       81.37     17.16 o 
  11   5   5       82.61       76.63     16.57 o 
  12   5   5      907.40      943.63     53.54 o 
  13   5   5       32.91       68.69     20.92 o 
  14   5   5      971.52     1137.40     67.69 o 
  15   5   5       34.54       19.17     28.87 o 
  16   5   5      435.65      438.03     58.81 o 
 -17   6   5       86.39       29.96     31.30 o 
 -16   6   5       84.66       36.13     28.13 o 
 -15   6   5        2.62       -2.00     23.24 o 
 -14   6   5       37.14       17.95     18.67 o 
 -13   6   5      236.68      177.87     26.47 o 
 -12   6   5        7.51       20.66     22.90 o 
 -11   6   5        0.05       17.07     14.90 o 
 -10   6   5       52.90       41.44     13.48 o 
  -9   6   5      211.42      212.21     18.70 o 
  -8   6   5        0.12       -7.06      8.88 o 
  -7   6   5       67.03       59.45     10.99 o 
  -6   6   5      320.29      308.94     17.61 o 
  -5   6   5      228.50      300.98     15.96 o 
  -4   6   5      298.05      311.17     18.63 o 
  -3   6   5       18.08        6.58      6.28 o 
  -2   6   5      126.01      129.94      9.16 o 
  -1   6   5      252.74      262.84     16.70 o 
   0   6   5       93.76       68.65      7.94 o 
   1   6   5      219.25      250.02     15.47 o 
   2   6   5      128.75      134.11     11.16 o 
   3   6   5      717.02      661.08     19.91 o 
   4   6   5       16.91        8.81      7.55 o 
   5   6   5        2.21       -3.81      7.84 o 
   6   6   5      109.64       87.24     13.40 o 
   7   6   5     1088.02     1077.47     35.51 o 
   8   6   5      342.87      310.03     25.98 o 
   9   6   5      808.33      804.50     34.67 o 
  10   6   5     1083.55     1142.36     56.58 o 
  11   6   5      385.25      402.88     31.31 o 
  12   6   5       27.48       29.24     18.77 o 
  13   6   5       45.35       74.75     24.79 o 
  14   6   5       15.29       19.58     25.73 o 
  15   6   5      118.76      101.06     41.77 o 
  16   6   5       29.26       13.86     33.37 o 
 -17   7   5        4.57      -21.30     48.16 o 
 -16   7   5      170.50      163.84     35.52 o 
 -15   7   5       11.41       46.40     25.26 o 
 -14   7   5      136.80      139.16     29.49 o 
 -13   7   5       45.43       31.16     22.49 o 
 -12   7   5       16.89        7.36     19.69 o 
 -11   7   5       44.39       30.26     18.28 o 
 -10   7   5       86.68       90.26     17.63 o 
  -9   7   5       69.60       42.53     15.78 o 
  -8   7   5       18.51        6.96     12.77 o 
  -7   7   5      179.79      200.27     16.48 o 
  -6   7   5       18.92       31.38     10.16 o 
  -5   7   5      210.91      236.47     15.80 o 
  -4   7   5        3.68        4.54      7.96 o 
  -3   7   5       11.72       -4.14      6.71 o 
  -2   7   5       68.73       56.79      9.46 o 
  -1   7   5       19.80       17.37      7.21 o 
   0   7   5       15.37        6.25      6.97 o 
   1   7   5      116.01      116.57     11.83 o 
   2   7   5      147.11      178.19     14.90 o 
   3   7   5       24.70       26.62      9.18 o 
   4   7   5       51.83       39.96     11.05 o 
   5   7   5       19.25       20.58     10.90 o 
   6   7   5        5.56        9.33     10.90 o 
   7   7   5       77.36       54.75     13.68 o 
   8   7   5     1439.05     1444.37     67.30 o 
   9   7   5      838.22      911.87     38.36 o 
  10   7   5      197.99      156.51     21.78 o 
  11   7   5        0.83        7.64     17.25 o 
  12   7   5       66.72       84.95     22.66 o 
  13   7   5      311.33      364.64     35.90 o 
  14   7   5      115.71       99.69     27.50 o 
  15   7   5       18.21       34.52     33.33 o 
 -16   8   5       27.12       -8.88     27.47 o 
 -15   8   5       62.54       35.19     26.22 o 
 -14   8   5       75.56       71.56     26.24 o 
 -13   8   5      284.29      287.53     35.69 o 
 -12   8   5      287.29      259.88     43.91 o 
 -11   8   5       56.66       40.14     19.88 o 
 -10   8   5      392.99      460.30     49.41 o 
  -9   8   5       46.16       28.18     15.69 o 
  -8   8   5       25.69       27.84     15.04 o 
  -7   8   5       52.97       55.03     14.47 o 
  -6   8   5      111.62      136.69     16.12 o 
  -5   8   5      117.00      192.86     17.23 o 
  -4   8   5     1045.57     1106.90     32.37 o 
  -3   8   5       14.06       29.54     10.76 o 
  -2   8   5      448.14      449.69     22.08 o 
  -1   8   5        5.39        7.79      9.04 o 
   0   8   5      181.40      196.87     14.69 o 
   1   8   5       17.16        7.12      8.45 o 
   2   8   5       14.42       34.66      9.83 o 
   3   8   5      180.27      143.22     16.28 o 
   4   8   5      853.49      815.31     32.38 o 
   5   8   5        1.37        2.26     11.28 o 
   6   8   5      382.23      395.91     26.53 o 
   7   8   5     1504.74     1514.16     44.49 o 
   8   8   5       98.58      122.62     19.89 o 
   9   8   5      100.60       71.99     18.05 o 
  10   8   5        0.52       -7.98     15.73 o 
  11   8   5       48.53       35.84     19.77 o 
  12   8   5        4.23       25.55     20.21 o 
  13   8   5       12.55      -20.72     20.74 o 
  14   8   5        2.13      -20.63     24.55 o 
 -15   9   5       14.13       -8.05     26.75 o 
 -14   9   5        3.34      -22.29     22.29 o 
 -13   9   5       95.01       72.50     35.05 o 
 -12   9   5        0.90       -7.41     19.04 o 
 -11   9   5       54.81       23.46     21.68 o 
 -10   9   5       28.11       23.21     20.23 o 
  -9   9   5        0.18       -1.35     16.40 o 
  -8   9   5       92.80      133.81     23.51 o 
  -7   9   5       33.00       32.78     16.75 o 
  -6   9   5       38.08       35.93     15.66 o 
  -5   9   5      174.61      151.73     19.89 o 
  -4   9   5        0.22       16.27     11.60 o 
  -3   9   5       15.59        8.36     10.47 o 
  -2   9   5        1.15       10.21     10.96 o 
  -1   9   5        3.63       -9.38      9.38 o 
   0   9   5      175.69      114.89     15.12 o 
   1   9   5      553.49      543.02     28.11 o 
   2   9   5       10.31       -9.70     11.43 o 
   3   9   5     2161.82     1876.45     51.26 o 
   4   9   5      296.87      372.48     25.30 o 
   5   9   5      139.41      137.45     21.70 o 
   6   9   5      452.39      507.05     30.77 o 
   7   9   5       82.03       25.46     15.95 o 
   8   9   5       64.85       31.72     17.40 o 
   9   9   5       34.80       27.39     17.54 o 
  10   9   5      401.78      417.10     33.42 o 
  11   9   5       38.44       32.73     21.13 o 
  12   9   5      403.43      522.55     41.61 o 
  13   9   5       67.56       97.73     27.28 o 
 -14  10   5       33.29       10.18     30.61 o 
 -13  10   5        1.52       15.91     29.60 o 
 -12  10   5       42.36       78.12     39.44 o 
 -11  10   5       82.70      139.67     32.26 o 
 -10  10   5       46.67       57.36     28.35 o 
  -9  10   5       37.93       45.59     24.86 o 
  -8  10   5       97.51       46.67     21.29 o 
  -7  10   5      186.09      137.82     23.70 o 
  -6  10   5      659.05      840.03     40.88 o 
  -5  10   5     1192.39     1124.92     43.25 o 
  -4  10   5        0.18       21.48     15.23 o 
  -3  10   5       23.06        3.58     12.52 o 
  -2  10   5      596.85      677.45     33.17 o 
  -1  10   5      391.59      424.45     26.85 o 
   0  10   5      913.58     1091.92     40.36 o 
   1  10   5       14.95       14.83     14.83 o 
   2  10   5       66.65       67.96     18.11 o 
   3  10   5      150.57      103.24     20.15 o 
   4  10   5      473.04      603.05     34.65 o 
   5  10   5     1877.65     1869.75     55.77 o 
   6  10   5      143.82      118.89     22.16 o 
   7  10   5       87.19      118.49     23.54 o 
   8  10   5       52.67       11.54     20.59 o 
   9  10   5       26.71       -3.29     19.61 o 
  10  10   5        8.88       16.42     20.30 o 
  11  10   5       14.08       34.94     23.19 o 
  12  10   5        5.36       -0.85     23.04 o 
 -13  11   5       12.16        7.79     35.80 o 
 -12  11   5        1.85       -0.67     30.99 o 
 -11  11   5       14.86       54.84     30.12 o 
 -10  11   5       10.09       -2.47     26.26 o 
  -9  11   5       32.50        0.50     24.83 o 
  -8  11   5        7.00       21.50     22.66 o 
  -7  11   5       34.16       22.98     19.80 o 
  -6  11   5       89.66       55.77     20.48 o 
  -5  11   5       35.58       62.59     22.06 o 
  -4  11   5       76.93       98.09     19.79 o 
  -3  11   5       31.65       56.70     17.49 o 
  -2  11   5      374.72      346.34     26.55 o 
  -1  11   5       53.32       16.39     16.08 o 
   0  11   5       83.11       35.30     16.98 o 
   1  11   5      251.34      305.39     39.99 o 
   2  11   5        0.39      -17.54     17.54 o 
   3  11   5      433.49      535.24     47.45 o 
   4  11   5     1861.08     1904.35     76.88 o 
   5  11   5       69.67       33.67     19.71 o 
   6  11   5        0.75       35.79     21.53 o 
   7  11   5       28.89       60.09     23.95 o 
   8  11   5       59.94       67.07     23.47 o 
   9  11   5       55.76       69.54     25.47 o 
  10  11   5      144.52      150.20     28.62 o 
  11  11   5        0.89      -11.47     21.90 o 
 -11  12   5        6.18      -27.45     27.45 o 
 -10  12   5       91.25       58.21     32.02 o 
  -9  12   5       10.83        1.41     27.93 o 
  -8  12   5      132.80      115.92     32.40 o 
  -7  12   5        3.46       -7.36     21.20 o 
  -6  12   5       93.99       73.68     22.36 o 
  -5  12   5      109.83       60.27     21.52 o 
  -4  12   5       58.30       35.20     20.70 o 
  -3  12   5      141.85      197.25     28.33 o 
  -2  12   5      339.55      250.77     28.22 o 
  -1  12   5       10.49       23.50     19.61 o 
   0  12   5       60.00        3.83     19.27 o 
   1  12   5        1.72       -4.01     19.57 o 
   2  12   5       14.56      -13.14     20.01 o 
   3  12   5      482.31      544.65     43.04 o 
   4  12   5        6.01       29.61     21.01 o 
   5  12   5      350.16      452.10     38.44 o 
   6  12   5      154.41      147.47     28.58 o 
   7  12   5       31.55       21.14     24.86 o 
   8  12   5       17.15        4.56     24.05 o 
   9  12   5       97.85       88.02     33.44 o 
  10  12   5       35.72       74.41     84.74 o 
  -9  13   5        0.71       19.12     30.64 o 
  -8  13   5        3.52        0.74     29.03 o 
  -7  13   5        3.73      -14.05     25.90 o 
  -6  13   5       20.52       19.71     23.22 o 
  -5  13   5       21.42       17.58     22.69 o 
  -4  13   5        5.90      -11.39     20.99 o 
  -3  13   5       14.99      -12.03     21.43 o 
  -2  13   5       20.14       22.38     21.80 o 
  -1  13   5       47.92       47.39     25.71 o 
   0  13   5       10.95       -7.85     21.63 o 
   1  13   5        0.06      -14.48     21.79 o 
   2  13   5        0.15      -12.92     22.98 o 
   3  13   5        7.99       -4.50     22.15 o 
   4  13   5       39.24       14.50     24.76 o 
   5  13   5        1.15      -13.78     24.16 o 
   6  13   5       43.98       88.12     29.76 o 
   7  13   5       16.09      -18.46     24.45 o 
  -6  14   5      442.54      510.09     56.38 o 
  -5  14   5      162.89      195.01     36.68 o 
  -4  14   5        8.12       16.76     24.52 o 
  -3  14   5       45.01       90.54     30.11 o 
  -2  14   5       81.58       63.64     29.17 o 
  -1  14   5        0.03      -14.84     24.36 o 
   0  14   5       27.06        5.92     25.29 o 
   1  14   5       20.39      -11.14     28.64 o 
   2  14   5        0.51      -19.51     24.67 o 
   3  14   5       10.07       19.51     27.27 o 
   4  14   5        2.88      -23.56     30.32 o 
   5  14   5       22.10      -10.28     53.54 o 
 -19   0   6      159.68      188.26     69.97 o 
 -18   0   6      145.69      260.87     68.64 o 
 -17   0   6      191.02      229.90     51.80 o 
 -16   0   6      117.27      120.52     42.96 o 
 -15   0   6       23.58        9.10     22.47 o 
 -14   0   6       63.98       87.06     24.80 o 
 -13   0   6       22.71        5.55     16.75 o 
 -12   0   6      335.69      462.61     40.89 o 
 -11   0   6      213.00      128.91     22.29 o 
 -10   0   6       22.80       38.29     14.96 o 
  -9   0   6       83.74       52.69     16.23 o 
  -8   0   6     4762.54     4765.00    102.30 o 
  -7   0   6     1179.59     1209.39     36.32 o 
  -6   0   6       19.11       29.63     10.17 o 
  -5   0   6    14195.11    13638.88    202.67 o 
  -4   0   6     3861.93     3849.88     65.63 o 
  -3   0   6     1931.45     1659.52     31.85 o 
  -2   0   6     1206.68     1256.00     30.42 o 
  -1   0   6     2691.15     2476.52     45.24 o 
   0   0   6       34.36       19.50      6.44 o 
   1   0   6     6364.74     5798.38     80.12 o 
   2   0   6      111.14      112.52     13.59 o 
   3   0   6     4189.53     4111.47     93.68 o 
   4   0   6     5040.64     4914.34     85.38 o 
   5   0   6     2140.66     2140.68     45.29 o 
   6   0   6     1858.57     1974.80     44.87 o 
   7   0   6     2496.32     2513.90     53.83 o 
   8   0   6     1667.72     1584.48     42.87 o 
   9   0   6     1474.59     1514.75     53.39 o 
  10   0   6       35.63       18.01     19.51 o 
  11   0   6       47.27      123.01     59.07 o 
  12   0   6      374.33      351.91     42.03 o 
  13   0   6       10.25       -7.72     23.43 o 
  14   0   6       12.89        3.92     29.37 o 
  15   0   6      242.24      170.88     44.57 o 
  16   0   6      155.27       38.45     38.53 o 
  17   0   6       38.11       49.82     55.31 o 
 -19   1   6       48.08        0.77     34.36 o 
 -18   1   6       28.62      -29.70     29.70 o 
 -17   1   6       13.58       17.54     21.39 o 
 -16   1   6       72.59       62.46     20.89 o 
 -15   1   6        9.68        3.43     16.07 o 
 -14   1   6       64.12       53.66     15.99 o 
 -13   1   6       36.03       22.00     13.57 o 
 -12   1   6       54.43       37.71     12.69 o 
 -11   1   6      165.77      145.79     20.68 o 
 -10   1   6       67.28       69.18     12.29 o 
  -9   1   6       76.44       78.57     12.05 o 
  -8   1   6      114.76       96.53      9.26 o 
  -7   1   6      759.27      734.50     24.16 o 
  -6   1   6      141.11      154.28     11.81 o 
  -5   1   6      586.42      621.16     15.33 o 
  -4   1   6       18.17       20.76      4.77 o 
  -3   1   6     2533.61     2509.63     31.58 o 
  -2   1   6      122.41      121.89      7.55 o 
  -1   1   6     3058.86     2905.51     37.27 o 
   0   1   6      556.27      583.15     13.56 o 
   1   1   6     1023.25      902.19     20.60 o 
   2   1   6     4572.62     4822.71     61.53 o 
   3   1   6       74.74       68.44      7.99 o 
   4   1   6      175.41      171.05     11.01 o 
   5   1   6      709.33      673.24     17.52 o 
   6   1   6       29.67       16.42      6.22 o 
   7   1   6      416.87      475.69     16.78 o 
   8   1   6      315.38      319.01     16.84 o 
   9   1   6      480.90      500.21     22.31 o 
  10   1   6     1784.18     1790.90     46.88 o 
  11   1   6     1152.53     1242.71     43.72 o 
  12   1   6     1478.45     1599.64     54.28 o 
  13   1   6      248.25      198.59     31.82 o 
  14   1   6       91.00       70.50     28.35 o 
  15   1   6      136.71      105.00     31.48 o 
  16   1   6       49.95       51.75     40.71 o 
  17   1   6       70.78       67.67     36.11 o 
 -18   2   6      100.61      100.44     29.08 o 
 -17   2   6      540.89      499.32     49.61 o 
 -16   2   6      344.84      399.07     37.69 o 
 -15   2   6      255.61      316.39     33.23 o 
 -14   2   6       26.95       -5.59     14.31 o 
 -13   2   6      110.74       69.75     15.35 o 
 -12   2   6      258.43      207.72     18.11 o 
 -11   2   6      896.81      907.38     29.53 o 
 -10   2   6        4.23        6.88      9.23 o 
  -9   2   6     3290.04     3255.93     51.02 o 
  -8   2   6       34.69        9.45      6.77 o 
  -7   2   6     3966.88     4070.80     51.44 o 
  -6   2   6      553.35      532.18     15.08 o 
  -5   2   6      610.55      609.21     15.45 o 
  -4   2   6     1077.87     1019.67     21.37 o 
  -3   2   6       74.66       86.51      9.60 o 
  -2   2   6     1609.85     1484.79     27.48 o 
  -1   2   6     1062.55     1119.59     21.26 o 
   0   2   6      913.89      900.75     22.48 o 
   1   2   6     1735.66     1836.20     28.12 o 
   2   2   6    15831.45    16624.81    170.86 o 
   3   2   6      448.76      481.99     11.96 o 
   4   2   6      672.70      725.74     18.89 o 
   5   2   6     4675.52     5023.17     61.44 o 
   6   2   6      208.54      250.15     15.10 o 
   7   2   6      406.59      427.66     18.01 o 
   8   2   6       33.82       19.95      8.34 o 
   9   2   6       49.35       56.71     11.27 o 
  10   2   6       37.85       25.97     11.61 o 
  11   2   6      189.08      135.50     19.82 o 
  12   2   6      696.22      713.71     37.96 o 
  13   2   6      384.60      490.76     36.61 o 
  14   2   6        0.10       -9.77     23.46 o 
  15   2   6       25.40       -1.55     25.89 o 
  16   2   6       33.48       23.31     30.02 o 
  17   2   6       73.61       37.38     34.13 o 
 -18   3   6       37.28       36.14     26.82 o 
 -17   3   6      117.08      116.25     28.19 o 
 -16   3   6        1.42        2.05     19.87 o 
 -15   3   6       38.88       27.15     18.81 o 
 -14   3   6       38.97       23.12     16.66 o 
 -13   3   6       22.93        9.69     14.46 o 
 -12   3   6       13.46       14.14     13.33 o 
 -11   3   6       17.33       25.17     11.14 o 
 -10   3   6       62.66       55.33     11.94 o 
  -9   3   6      614.07      563.09     20.86 o 
  -8   3   6       38.16       35.60      8.48 o 
  -7   3   6        5.64       -1.35      6.28 o 
  -6   3   6      126.82      167.93     11.20 o 
  -5   3   6      777.51      725.70     16.89 o 
  -4   3   6       40.88       39.86      7.19 o 
  -3   3   6       65.21       58.94      8.76 o 
  -2   3   6      703.91      756.39     17.63 o 
  -1   3   6     4034.45     4146.42     50.88 o 
   0   3   6      557.80      561.96     15.29 o 
   1   3   6    21798.88    22804.21    221.04 o 
   2   3   6     4048.93     4146.37     49.51 o 
   3   3   6    16133.38    16945.78    169.42 o 
   4   3   6     1970.14     2137.95     33.47 o 
   5   3   6     3098.30     3254.94     45.94 o 
   6   3   6      573.42      603.20     20.07 o 
   7   3   6      104.04       87.31     10.81 o 
   8   3   6      386.71      420.56     19.82 o 
   9   3   6       28.06       25.10     10.74 o 
  10   3   6      127.52      140.32     16.93 o 
  11   3   6       70.50       73.43     15.35 o 
  12   3   6        7.07       -1.26     16.05 o 
  13   3   6      173.64      184.97     29.89 o 
  14   3   6      413.17      406.85     47.51 o 
  15   3   6      841.33      919.96     66.44 o 
  16   3   6      221.63      269.37     43.32 o 
 -18   4   6        1.52      -25.23     25.23 o 
 -17   4   6      916.02     1107.49     60.24 o 
 -16   4   6      278.47      184.29     30.14 o 
 -15   4   6        1.15      -18.86     18.86 o 
 -14   4   6      232.92      235.27     27.52 o 
 -13   4   6       23.11       17.47     15.06 o 
 -12   4   6      350.47      331.64     33.49 o 
 -11   4   6     2079.12     2084.50     65.00 o 
 -10   4   6       15.24        9.24     11.99 o 
  -9   4   6     3681.45     3725.86     58.08 o 
  -8   4   6     2364.30     2445.64     42.85 o 
  -7   4   6       26.29       33.26      7.64 o 
  -6   4   6      570.89      587.27     22.66 o 
  -5   4   6      126.65       97.93      8.77 o 
  -4   4   6       48.84       39.49      7.84 o 
  -3   4   6      425.65      441.86     13.68 o 
  -2   4   6      947.67      929.38     21.10 o 
  -1   4   6     1823.90     1916.15     32.09 o 
   0   4   6     1135.57     1194.61     22.66 o 
   1   4   6     1561.14     1593.19     26.87 o 
   2   4   6    14387.19    14642.29    149.82 o 
   3   4   6     1137.48     1244.69     24.69 o 
   4   4   6      181.10      188.76     11.00 o 
   5   4   6     2709.19     2859.50     47.91 o 
   6   4   6       25.46       26.94      8.08 o 
   7   4   6        3.32        9.49      8.42 o 
   8   4   6      262.67      248.62     17.86 o 
   9   4   6      164.48      157.23     17.37 o 
  10   4   6       15.76       10.01     12.31 o 
  11   4   6       94.72       88.68     17.64 o 
  12   4   6      158.33      119.42     21.32 o 
  13   4   6        1.85       -7.14     20.11 o 
  14   4   6       45.01       88.24     33.63 o 
  15   4   6      109.85      101.90     35.38 o 
  16   4   6        7.69       47.56     35.23 o 
 -18   5   6       17.77      -19.84     48.15 o 
 -17   5   6       24.44      -14.86     23.79 o 
 -16   5   6        6.08      -21.88     21.88 o 
 -15   5   6        0.37       -0.61     21.47 o 
 -14   5   6       29.24       22.90     21.67 o 
 -13   5   6       26.55       23.89     16.56 o 
 -12   5   6       18.70        0.51     14.48 o 
 -11   5   6       39.74        8.60     13.85 o 
 -10   5   6        0.02       -0.98     11.06 o 
  -9   5   6       65.20       55.42     15.46 o 
  -8   5   6       64.89       63.10     13.43 o 
  -7   5   6        0.73       -6.91      6.91 o 
  -6   5   6      114.92       96.02     11.35 o 
  -5   5   6      813.73      820.07     21.34 o 
  -4   5   6      684.65      659.74     20.51 o 
  -3   5   6       41.31       48.67      7.39 o 
  -2   5   6      386.21      379.76     13.97 o 
  -1   5   6      129.25       95.54     13.06 o 
   0   5   6      117.60      110.66     10.78 o 
   1   5   6      569.50      552.18     23.19 o 
   2   5   6     4497.88     4785.19     60.98 o 
   3   5   6      362.04      490.45     24.20 o 
   4   5   6       60.22       68.08      8.76 o 
   5   5   6        2.15        3.41      8.01 o 
   6   5   6     1648.91     1667.18     36.76 o 
   7   5   6      272.34      242.28     19.57 o 
   8   5   6      103.09       74.79     13.61 o 
   9   5   6      311.74      340.12     25.23 o 
  10   5   6      128.00      123.36     18.84 o 
  11   5   6       13.77        2.87     14.32 o 
  12   5   6       13.34        0.66     15.61 o 
  13   5   6     1729.31     1963.56     74.64 o 
  14   5   6      150.55      107.21     33.27 o 
  15   5   6       10.01      -28.38     28.38 o 
  16   5   6       35.26       21.81     35.71 o 
 -17   6   6       40.70       14.16     28.50 o 
 -16   6   6      164.12      111.56     34.20 o 
 -15   6   6       58.28       78.80     25.95 o 
 -14   6   6       43.95       50.28     21.16 o 
 -13   6   6       73.42       58.72     21.40 o 
 -12   6   6      119.09      126.71     21.00 o 
 -11   6   6      192.12      185.90     27.78 o 
 -10   6   6       67.42       39.47     13.16 o 
  -9   6   6      405.34      348.28     23.77 o 
  -8   6   6     1183.98     1187.03     37.48 o 
  -7   6   6      215.73      185.37     16.85 o 
  -6   6   6      552.56      537.63     22.33 o 
  -5   6   6      229.44      230.46     13.76 o 
  -4   6   6      264.75      256.42     13.17 o 
  -3   6   6        2.42       -6.26      6.26 o 
  -2   6   6      108.44      109.81      9.40 o 
  -1   6   6      399.39      395.45     15.08 o 
   0   6   6        6.79        5.61      5.90 o 
   1   6   6       32.23       28.92      7.20 o 
   2   6   6      360.37      354.97     16.83 o 
   3   6   6      348.30      441.23     18.18 o 
   4   6   6       17.01       36.50      9.84 o 
   5   6   6       53.65       47.56     11.35 o 
   6   6   6      513.51      490.14     26.84 o 
   7   6   6      583.31      624.04     40.78 o 
   8   6   6        0.39       19.86     12.86 o 
   9   6   6      109.18      107.84     19.71 o 
  10   6   6      352.10      362.84     33.59 o 
  11   6   6      303.34      416.26     33.47 o 
  12   6   6      103.58      105.06     36.55 o 
  13   6   6        4.76      -11.87     21.24 o 
  14   6   6        9.41       10.32     27.10 o 
  15   6   6       13.05       -1.20     32.68 o 
 -16   7   6        0.38      -24.29     24.29 o 
 -15   7   6        7.74        1.35     24.51 o 
 -14   7   6       11.35        5.34     21.08 o 
 -13   7   6        1.54       -5.80     20.16 o 
 -12   7   6       57.62       60.04     21.09 o 
 -11   7   6       44.14       43.60     18.69 o 
 -10   7   6       38.87       30.23     18.14 o 
  -9   7   6        5.41       11.47     14.07 o 
  -8   7   6        6.49       28.76     12.24 o 
  -7   7   6       16.12        5.97     10.49 o 
  -6   7   6       21.63       -4.69     10.00 o 
  -5   7   6      192.56      144.72     14.90 o 
  -4   7   6       44.62       31.78      8.95 o 
  -3   7   6       39.88       32.75      7.94 o 
  -2   7   6      171.53      154.47     12.22 o 
  -1   7   6      160.80      158.48     16.37 o 
   0   7   6       21.68        4.54      7.27 o 
   1   7   6     1639.67     1626.06     35.06 o 
   2   7   6      446.82      427.75     20.23 o 
   3   7   6       30.16       21.86     10.27 o 
   4   7   6      235.39      221.85     17.55 o 
   5   7   6       11.05       -6.10     10.58 o 
   6   7   6      350.41      409.85     28.96 o 
   7   7   6      388.50      423.18     36.52 o 
   8   7   6      787.05      874.03     45.85 o 
   9   7   6      756.47      789.54     41.05 o 
  10   7   6       67.63       17.88     17.37 o 
  11   7   6       90.19       55.26     20.70 o 
  12   7   6        2.62        0.69     18.80 o 
  13   7   6       98.04      140.24     30.58 o 
  14   7   6       13.90       18.14     26.19 o 
  15   7   6        0.15       24.79     37.31 o 
 -16   8   6        6.59       34.49     29.41 o 
 -15   8   6        8.48       14.83     26.86 o 
 -14   8   6       10.41      -14.52     23.77 o 
 -13   8   6        5.61        2.37     23.20 o 
 -12   8   6        4.11        8.13     19.94 o 
 -11   8   6       11.32       16.48     17.26 o 
 -10   8   6      144.05      113.35     21.56 o 
  -9   8   6        0.30       -6.47     15.12 o 
  -8   8   6     1072.98     1219.29     45.90 o 
  -7   8   6      435.59      467.27     28.76 o 
  -6   8   6      490.16      507.43     28.04 o 
  -5   8   6      139.89      129.08     16.32 o 
  -4   8   6       55.62       53.18     14.63 o 
  -3   8   6     1144.36     1106.90     33.78 o 
  -2   8   6      313.57      287.40     17.40 o 
  -1   8   6      313.90      283.42     19.45 o 
   0   8   6     1258.70     1266.25     40.47 o 
   1   8   6      635.00      639.39     24.55 o 
   2   8   6       40.54       32.74     10.45 o 
   3   8   6       78.03       69.92     14.97 o 
   4   8   6      928.75      956.33     36.01 o 
   5   8   6      459.56      465.00     35.41 o 
   6   8   6      471.53      472.34     30.57 o 
   7   8   6     1445.14     1547.32     48.81 o 
   8   8   6      553.65      538.95     34.03 o 
   9   8   6        8.34       -0.63     14.90 o 
  10   8   6       40.15       15.90     17.25 o 
  11   8   6       73.98       67.46     22.04 o 
  12   8   6       17.73       27.96     19.69 o 
  13   8   6        2.42       14.27     23.72 o 
  14   8   6       28.41       28.05     27.09 o 
 -15   9   6       23.16       11.64     27.32 o 
 -14   9   6       24.30       61.94     28.53 o 
 -13   9   6        8.64      -18.88     22.69 o 
 -12   9   6        2.32       32.70     22.84 o 
 -11   9   6        7.22       17.99     21.98 o 
 -10   9   6       57.27       40.19     19.24 o 
  -9   9   6       37.64       66.46     21.52 o 
  -8   9   6       21.95       35.19     18.89 o 
  -7   9   6        1.41       19.69     14.84 o 
  -6   9   6       12.15       18.88     14.33 o 
  -5   9   6      192.66      190.93     22.06 o 
  -4   9   6       45.15       16.93     12.56 o 
  -3   9   6       19.63       38.82     13.60 o 
  -2   9   6      429.26      456.70     39.38 o 
  -1   9   6      159.39      117.82     16.63 o 
   0   9   6      112.74      144.60     16.38 o 
   1   9   6     1187.87     1079.88     33.43 o 
   2   9   6       46.01       23.72     14.19 o 
   3   9   6     1378.10     1461.24     53.19 o 
   4   9   6        9.57        6.80     13.04 o 
   5   9   6      532.89      573.14     38.22 o 
   6   9   6     1122.27     1201.15     43.96 o 
   7   9   6        5.28       18.18     16.18 o 
   8   9   6       64.16       57.90     18.22 o 
   9   9   6       19.44       30.42     18.23 o 
  10   9   6       21.16       16.92     19.57 o 
  11   9   6      224.06      255.39     30.40 o 
  12   9   6       44.60       15.25     22.80 o 
  13   9   6        8.19       -4.84     23.46 o 
 -14  10   6        5.86        8.37     29.77 o 
 -13  10   6        7.12      -21.41     26.01 o 
 -12  10   6      260.97      268.45     56.38 o 
 -11  10   6       25.62       18.31     28.15 o 
 -10  10   6       21.06       -2.74     22.26 o 
  -9  10   6        3.49       -2.34     21.59 o 
  -8  10   6        2.46        3.89     19.21 o 
  -7  10   6        1.16        9.43     17.13 o 
  -6  10   6       49.36       59.47     18.41 o 
  -5  10   6      127.77      123.81     20.00 o 
  -4  10   6      462.02      649.73     35.13 o 
  -3  10   6      146.56      232.99     24.36 o 
  -2  10   6      185.10      202.28     22.47 o 
  -1  10   6      117.63      225.53     25.42 o 
   0  10   6     1749.27     2211.93     62.01 o 
   1  10   6      190.96      259.41     26.46 o 
   2  10   6     1542.36     1572.32     74.48 o 
   3  10   6      640.17      535.09     33.95 o 
   4  10   6     1474.56     1502.87     51.22 o 
   5  10   6        8.18      -13.58     17.03 o 
   6  10   6      398.73      343.45     33.23 o 
   7  10   6      200.27      200.42     27.48 o 
   8  10   6       41.79       26.52     20.54 o 
   9  10   6       16.53       -2.29     21.31 o 
  10  10   6       88.43       54.32     27.34 o 
  11  10   6       10.21        2.86     21.88 o 
  12  10   6        0.81       -3.94     23.49 o 
 -12  11   6       11.45       53.13     47.89 o 
 -11  11   6        0.90       -7.73     31.34 o 
 -10  11   6       40.34       46.16     27.45 o 
  -9  11   6        1.95       -3.33     23.63 o 
  -8  11   6       24.73       -3.41     19.51 o 
  -7  11   6       14.07       29.61     20.69 o 
  -6  11   6       63.19       46.91     19.13 o 
  -5  11   6        9.57       13.66     16.39 o 
  -4  11   6        0.82        1.98     17.24 o 
  -3  11   6       43.08       72.28     20.07 o 
  -2  11   6       40.45       -1.00     16.84 o 
  -1  11   6       15.69       19.81     18.79 o 
   0  11   6      312.40      171.15     36.31 o 
   1  11   6      131.90      193.57     29.00 o 
   2  11   6       54.82       36.63     21.05 o 
   3  11   6      980.42      828.32     43.84 o 
   4  11   6        0.31       16.10     18.59 o 
   5  11   6       76.54      103.68     24.22 o 
   6  11   6      808.12      987.90     49.25 o 
   7  11   6       62.78      115.79     24.78 o 
   8  11   6        0.49       10.05     21.26 o 
   9  11   6        3.80      -15.39     20.75 o 
  10  11   6        6.15       47.87     24.34 o 
  11  11   6        5.70       -7.90     24.42 o 
 -11  12   6        0.09      -12.68     32.00 o 
 -10  12   6       65.09       32.54     29.88 o 
  -9  12   6       83.99       69.54     30.88 o 
  -8  12   6       15.67       50.19     27.80 o 
  -7  12   6        4.50        9.01     23.59 o 
  -6  12   6       21.27       23.14     20.83 o 
  -5  12   6        6.30       29.27     19.75 o 
  -4  12   6      235.88      291.75     30.98 o 
  -3  12   6       36.84       35.65     21.55 o 
  -2  12   6        4.91       -2.59     19.39 o 
  -1  12   6      117.06       87.66     26.46 o 
   0  12   6      203.71      249.68     34.34 o 
   1  12   6     1274.76     1417.45     60.59 o 
   2  12   6        0.94       -4.28     21.25 o 
   3  12   6        6.16       -0.46     20.28 o 
   4  12   6       65.15      123.83     27.24 o 
   5  12   6      284.66      363.95     48.71 o 
   6  12   6        0.28       -4.23     22.03 o 
   7  12   6       67.95        1.42     23.52 o 
   8  12   6       51.78       52.58     27.74 o 
   9  12   6        2.03      -19.52     23.51 o 
  -9  13   6        0.41      103.34     82.68 o 
  -8  13   6       10.02      -13.11     28.34 o 
  -7  13   6        6.05       21.34     30.38 o 
  -6  13   6       44.91       48.38     24.50 o 
  -5  13   6        5.05      -20.09     21.13 o 
  -4  13   6        4.44        5.23     20.73 o 
  -3  13   6       91.60       74.82     25.34 o 
  -2  13   6       32.57       47.34     25.59 o 
  -1  13   6       16.92       15.60     22.31 o 
   0  13   6       26.35       31.08     26.61 o 
   1  13   6       38.39       -5.16     27.38 o 
   2  13   6       96.37       70.08     31.02 o 
   3  13   6        0.01       35.86     33.38 o 
   4  13   6       23.22      -23.82     23.82 o 
   5  13   6      493.64      510.51     50.22 o 
   6  13   6        0.75      -23.86     23.86 o 
   7  13   6       16.26       14.94     25.86 o 
  -5  14   6       36.01       24.82     26.26 o 
  -4  14   6        1.01      -22.13     22.13 o 
  -3  14   6      224.31      262.55     38.74 o 
  -2  14   6       42.28       43.84     29.39 o 
  -1  14   6        0.63       23.76     26.48 o 
   0  14   6        2.53       -1.11     26.48 o 
   1  14   6        6.95      -28.48     28.48 o 
   2  14   6       18.91       -7.69     29.51 o 
   3  14   6       60.85      103.76     38.27 o 
   4  14   6      158.05      225.84     71.21 o 
 -18   1   7        3.91        0.45     29.34 o 
 -17   1   7       44.47       97.05     26.71 o 
 -16   1   7       22.78       52.94     20.87 o 
 -15   1   7       13.69      -10.37     16.04 o 
 -14   1   7       16.22       -0.23     13.51 o 
 -13   1   7        0.14       -0.52     12.86 o 
 -12   1   7        7.92       23.45     12.12 o 
 -11   1   7       11.89       -0.91      9.78 o 
 -10   1   7        6.88       15.88      9.93 o 
  -9   1   7        0.42       -7.45      7.45 o 
  -8   1   7       95.73      107.72      9.92 o 
  -7   1   7       20.81       16.73      6.13 o 
  -6   1   7     1374.76     1389.86     25.53 o 
  -5   1   7     1691.10     1723.07     27.79 o 
  -4   1   7      780.14      779.58     22.51 o 
  -3   1   7        0.04        3.99      5.00 o 
  -2   1   7       20.21        3.36      4.69 o 
  -1   1   7       85.09      115.89      7.91 o 
   0   1   7       43.53       26.50      5.55 o 
   1   1   7     1364.79     1329.79     22.03 o 
   2   1   7    11017.82    11186.89    127.27 o 
   3   1   7       22.84       13.89      6.21 o 
   4   1   7      159.85      189.32     11.81 o 
   5   1   7       25.40       24.72      5.44 o 
   6   1   7     3542.52     3456.70     46.35 o 
   7   1   7      395.39      431.01     27.89 o 
   8   1   7      341.36      408.80     22.12 o 
   9   1   7      307.29      304.40     22.42 o 
  10   1   7      288.77      246.38     23.60 o 
  11   1   7      943.20     1000.53     53.50 o 
  12   1   7      107.96       75.72     19.35 o 
  13   1   7       80.02       87.02     22.68 o 
  14   1   7       50.10       42.03     26.19 o 
  15   1   7        2.60      -20.83     25.62 o 
  16   1   7       20.79       33.69     30.54 o 
 -18   2   7      109.10       60.92     30.29 o 
 -17   2   7      374.01      424.31     44.11 o 
 -16   2   7       16.85       29.90     19.26 o 
 -15   2   7      285.05      286.51     27.30 o 
 -14   2   7        0.03      -13.62     13.62 o 
 -13   2   7      132.27      143.00     21.47 o 
 -12   2   7      479.41      508.96     30.76 o 
 -11   2   7      574.67      578.15     28.61 o 
 -10   2   7     1085.36     1168.61     39.58 o 
  -9   2   7     2437.86     2498.27     47.57 o 
  -8   2   7       58.58       41.64      8.64 o 
  -7   2   7     3189.59     3316.67     43.06 o 
  -6   2   7      393.53      349.83     13.75 o 
  -5   2   7      974.70     1078.03     20.34 o 
  -4   2   7     9638.07     9282.05    100.83 o 
  -3   2   7     1230.51     1228.56     26.09 o 
  -2   2   7       35.26       18.69      8.02 o 
  -1   2   7     3223.89     3353.93     45.25 o 
   0   2   7     9538.65     9707.00     95.66 o 
   1   2   7      850.90      932.28     17.97 o 
   2   2   7     2007.40     2082.50     37.34 o 
   3   2   7      400.19      403.01     18.28 o 
   4   2   7      286.35      293.27     16.20 o 
   5   2   7     1025.60     1035.74     22.73 o 
   6   2   7      123.07      117.34     13.29 o 
   7   2   7      757.94      817.10     27.42 o 
   8   2   7      174.99      198.55     18.89 o 
   9   2   7      125.85      115.36     15.98 o 
  10   2   7       14.61      -10.78     12.99 o 
  11   2   7      356.03      342.17     28.23 o 
  12   2   7       31.83       37.17     20.51 o 
  13   2   7        2.41       -2.09     16.14 o 
  14   2   7        0.51      -10.93     21.55 o 
  15   2   7        6.94       -3.38     28.65 o 
  16   2   7       33.89        1.73     30.28 o 
 -18   3   7        0.00       57.08     29.20 o 
 -17   3   7       23.21       44.91     25.06 o 
 -16   3   7      246.01      304.36     32.74 o 
 -15   3   7      215.77      242.01     27.80 o 
 -14   3   7       89.28       96.41     20.10 o 
 -13   3   7        0.52       -7.52     13.80 o 
 -12   3   7       15.76       31.66     15.13 o 
 -11   3   7       39.29       29.19     12.34 o 
 -10   3   7      131.10      103.13     14.28 o 
  -9   3   7       48.36       19.34      9.15 o 
  -8   3   7      353.19      344.12     21.39 o 
  -7   3   7       12.23        9.45      6.58 o 
  -6   3   7      598.88      609.55     16.79 o 
  -5   3   7     1419.74     1469.70     25.52 o 
  -4   3   7        0.81        8.68      6.56 o 
  -3   3   7        0.43        4.17      6.21 o 
  -2   3   7      942.02      902.18     23.32 o 
  -1   3   7      240.26      239.80     11.57 o 
   0   3   7      999.41      996.58     20.36 o 
   1   3   7      685.50      662.61     16.89 o 
   2   3   7      482.73      545.26     17.02 o 
   3   3   7     2826.29     2909.58     41.49 o 
   4   3   7     1169.95     1192.44     24.05 o 
   5   3   7        3.70       -0.78      6.83 o 
   6   3   7       48.17       30.97      8.12 o 
   7   3   7      241.97      226.10     16.44 o 
   8   3   7        1.90        0.10      9.44 o 
   9   3   7       14.42        2.21      9.96 o 
  10   3   7     2112.23     2306.40     53.08 o 
  11   3   7     1168.21     1125.93     43.77 o 
  12   3   7      321.05      357.47     33.15 o 
  13   3   7     2063.12     2394.63    109.76 o 
  14   3   7        6.28       12.40     22.16 o 
  15   3   7        3.68       -2.92     28.31 o 
  16   3   7       61.03       57.71     32.21 o 
 -18   4   7       22.77        7.70     25.65 o 
 -17   4   7      285.56      206.86     34.71 o 
 -16   4   7       28.81        0.85     22.58 o 
 -15   4   7       88.23       95.45     22.94 o 
 -14   4   7      142.01      170.75     23.66 o 
 -13   4   7      216.60      250.59     26.76 o 
 -12   4   7      804.31      797.78     53.51 o 
 -11   4   7      344.23      377.16     27.64 o 
 -10   4   7     2716.63     2669.61     61.02 o 
  -9   4   7     2426.71     2548.08     49.46 o 
  -8   4   7        0.45        9.13      8.44 o 
  -7   4   7      154.04       98.33     13.44 o 
  -6   4   7       32.26       41.91      9.81 o 
  -5   4   7      604.33      623.70     17.20 o 
  -4   4   7      930.76      864.61     19.04 o 
  -3   4   7        2.69        0.27      6.10 o 
  -2   4   7     4975.95     5071.39     65.12 o 
  -1   4   7      307.99      332.96     14.03 o 
   0   4   7      902.44      983.69     21.08 o 
   1   4   7     6632.97     7008.33     78.00 o 
   2   4   7      317.22      389.47     15.24 o 
   3   4   7       39.44       33.95      7.08 o 
   4   4   7     1442.23     1482.39     31.03 o 
   5   4   7       14.95        8.26      8.59 o 
   6   4   7      313.84      352.02     20.45 o 
   7   4   7       46.76       40.54     12.03 o 
   8   4   7      255.04      271.76     19.10 o 
   9   4   7      652.96      688.72     28.59 o 
  10   4   7      109.93      116.00     16.66 o 
  11   4   7       93.92       82.19     22.90 o 
  12   4   7        4.92       -9.47     17.22 o 
  13   4   7       36.65       27.21     21.76 o 
  14   4   7       97.42      108.75     29.35 o 
  15   4   7      110.77      113.74     35.75 o 
  16   4   7       74.07       27.65     32.03 o 
 -17   5   7       15.74      -23.79     23.79 o 
 -16   5   7        2.91      -13.73     21.61 o 
 -15   5   7        0.67      -11.00     21.06 o 
 -14   5   7       21.61        2.64     17.93 o 
 -13   5   7       25.33        3.92     20.14 o 
 -12   5   7      109.69      102.97     20.19 o 
 -11   5   7      358.76      407.54     32.38 o 
 -10   5   7       13.22        1.76     12.27 o 
  -9   5   7      197.20      290.19     21.90 o 
  -8   5   7      441.78      478.33     25.96 o 
  -7   5   7       34.16       18.82      8.71 o 
  -6   5   7      346.05      369.89     18.09 o 
  -5   5   7      144.61      178.75     13.75 o 
  -4   5   7      493.93      440.84     15.40 o 
  -3   5   7       93.42       67.48     12.15 o 
  -2   5   7        0.27       -7.09      7.09 o 
  -1   5   7     3896.66     4194.96     53.92 o 
   0   5   7     1757.42     1927.32     30.90 o 
   1   5   7       48.79       37.23      7.25 o 
   2   5   7     4547.41     4685.67     61.26 o 
   3   5   7      132.61      124.34     10.87 o 
   4   5   7     1129.78     1175.82     29.69 o 
   5   5   7        3.17       -2.54      9.26 o 
   6   5   7      325.17      350.65     22.18 o 
   7   5   7      311.40      322.19     21.55 o 
   8   5   7     1447.44     1411.47     40.13 o 
   9   5   7      150.76      159.44     20.09 o 
  10   5   7     1691.26     1855.90     52.77 o 
  11   5   7      222.86      193.69     25.37 o 
  12   5   7      458.71      575.46     44.06 o 
  13   5   7      173.96      151.50     30.93 o 
  14   5   7      284.27      219.88     50.22 o 
  15   5   7        8.88       37.37     35.07 o 
 -17   6   7       43.57       58.94     31.84 o 
 -16   6   7       25.58       49.18     29.14 o 
 -15   6   7       90.53       67.66     29.92 o 
 -14   6   7       30.87       14.51     18.61 o 
 -13   6   7        2.17       12.16     17.65 o 
 -12   6   7      233.19      304.00     34.49 o 
 -11   6   7      403.83      394.80     29.64 o 
 -10   6   7       90.23       61.34     17.17 o 
  -9   6   7      136.11      115.08     16.85 o 
  -8   6   7        7.18       -2.86     10.32 o 
  -7   6   7      399.83      406.85     32.79 o 
  -6   6   7     1179.78     1254.24     31.10 o 
  -5   6   7      578.76      494.71     19.77 o 
  -4   6   7      132.62      150.60     11.01 o 
  -3   6   7      886.28      975.10     22.38 o 
  -2   6   7      838.98      860.40     26.55 o 
  -1   6   7      606.37      629.46     23.00 o 
   0   6   7        0.27       -6.19      6.36 o 
   1   6   7     1510.71     1555.16     33.05 o 
   2   6   7      122.32       98.91     10.99 o 
   3   6   7     2189.45     2230.85     48.50 o 
   4   6   7      442.85      387.26     20.72 o 
   5   6   7      521.85      490.12     33.88 o 
   6   6   7      327.66      322.17     23.26 o 
   7   6   7       51.82       40.52     13.85 o 
   8   6   7       44.92       24.98     15.16 o 
   9   6   7        1.54       -0.78     15.19 o 
  10   6   7       33.64       66.64     19.73 o 
  11   6   7      151.77      142.59     40.63 o 
  12   6   7       35.46       12.79     22.12 o 
  13   6   7       45.64       22.35     25.34 o 
  14   6   7        6.54       -7.97     28.10 o 
  15   6   7        4.84       20.53     34.88 o 
 -16   7   7        6.97        7.49     27.47 o 
 -15   7   7       31.29       41.41     26.49 o 
 -14   7   7        4.24       25.02     22.97 o 
 -13   7   7        0.46       40.70     22.15 o 
 -12   7   7        0.20        0.42     17.49 o 
 -11   7   7        1.22      -15.35     15.35 o 
 -10   7   7      218.57      241.57     28.12 o 
  -9   7   7      629.72      736.79     35.43 o 
  -8   7   7      272.83      271.41     22.95 o 
  -7   7   7      138.32      134.12     23.60 o 
  -6   7   7       16.35       27.29     10.83 o 
  -5   7   7      823.04      795.94     28.33 o 
  -4   7   7      481.89      434.99     18.31 o 
  -3   7   7      395.76      395.98     16.82 o 
  -2   7   7      776.11      717.78     20.36 o 
  -1   7   7      488.84      539.40     20.66 o 
   0   7   7      255.62      244.10     15.43 o 
   1   7   7      243.74      253.23     18.13 o 
   2   7   7     1889.06     1847.64     38.73 o 
   3   7   7       83.24       69.12     12.32 o 
   4   7   7     2625.30     2758.94     63.37 o 
   5   7   7      779.31      817.41     36.17 o 
   6   7   7     1156.19     1255.01     82.07 o 
   7   7   7       33.90        8.95     22.98 o 
   8   7   7       27.05       39.95     16.96 o 
   9   7   7      395.26      423.78     47.67 o 
  10   7   7      398.96      371.91     32.32 o 
  11   7   7       97.36       96.32     23.81 o 
  12   7   7        7.89        2.10     21.26 o 
  13   7   7       63.78       38.01     27.33 o 
  14   7   7       63.77      103.07     36.77 o 
 -15   8   7       23.35       14.40     26.48 o 
 -14   8   7      163.04      130.88     31.15 o 
 -13   8   7        0.94      -18.62     20.34 o 
 -12   8   7       13.30       17.05     23.36 o 
 -11   8   7        3.48      -15.98     15.98 o 
 -10   8   7       42.78       57.76     21.29 o 
  -9   8   7        1.88        6.60     16.52 o 
  -8   8   7     1236.36     1225.30     45.93 o 
  -7   8   7       16.17       26.87     13.54 o 
  -6   8   7        8.29       10.17     12.13 o 
  -5   8   7      759.20      718.01     30.82 o 
  -4   8   7      191.28      207.90     17.74 o 
  -3   8   7      776.55      806.98     38.85 o 
  -2   8   7        7.39       -4.23      8.90 o 
  -1   8   7       10.65        3.58      9.13 o 
   0   8   7     1375.40     1284.45     33.04 o 
   1   8   7       73.75       43.46     11.84 o 
   2   8   7      178.23      173.46     19.27 o 
   3   8   7     1467.60     1563.26     42.59 o 
   4   8   7        5.62       -1.39     12.12 o 
   5   8   7       84.64       99.90     17.49 o 
   6   8   7       98.30       80.93     18.42 o 
   7   8   7       24.45       16.68     15.95 o 
   8   8   7        0.24      -15.39     15.39 o 
   9   8   7       14.09        8.60     16.16 o 
  10   8   7       22.91      -10.89     17.87 o 
  11   8   7       39.93       46.01     20.31 o 
  12   8   7       11.37        8.37     22.17 o 
  13   8   7        6.71       -7.69     24.53 o 
 -14   9   7        0.29       29.55     27.23 o 
 -13   9   7       40.22       55.42     27.60 o 
 -12   9   7        0.38      -20.60     20.60 o 
 -11   9   7       10.42      -14.66     19.31 o 
 -10   9   7       18.24        8.52     20.60 o 
  -9   9   7        9.26       14.02     19.02 o 
  -8   9   7      201.41      163.55     26.90 o 
  -7   9   7       27.06       18.32     18.09 o 
  -6   9   7      151.21      186.02     22.55 o 
  -5   9   7       69.68       33.80     15.82 o 
  -4   9   7      911.36      826.64     38.47 o 
  -3   9   7     1030.83      932.33     43.36 o 
  -2   9   7      142.13      141.31     20.40 o 
  -1   9   7     2561.10     2390.55     54.82 o 
   0   9   7       18.48        5.67     11.82 o 
   1   9   7      826.17      774.87     35.81 o 
   2   9   7     1346.61     1387.06     41.65 o 
   3   9   7       28.82       32.73     14.38 o 
   4   9   7      333.84      349.07     27.86 o 
   5   9   7     1313.46     1265.08     44.77 o 
   6   9   7      362.29      361.97     29.01 o 
   7   9   7       33.38       29.56     17.35 o 
   8   9   7       70.96       62.28     19.80 o 
   9   9   7        7.81      -13.39     17.62 o 
  10   9   7      156.59      190.74     27.12 o 
  11   9   7        5.94      -15.21     18.55 o 
  12   9   7        1.91        1.58     23.23 o 
 -13  10   7       26.90       29.64     31.32 o 
 -12  10   7       69.48        9.60     27.35 o 
 -11  10   7       40.21       74.44     30.23 o 
 -10  10   7      326.81      464.21     41.70 o 
  -9  10   7      570.82      472.36     40.80 o 
  -8  10   7       52.48      -14.72     18.64 o 
  -7  10   7        0.06      -17.44     17.96 o 
  -6  10   7      238.71      285.99     33.38 o 
  -5  10   7      815.89      817.48     50.14 o 
  -4  10   7      464.46      599.45     53.10 o 
  -3  10   7        0.58      -14.04     14.04 o 
  -2  10   7       36.31       24.70     17.40 o 
  -1  10   7       27.82       16.52     17.19 o 
   0  10   7      367.74      520.62     37.63 o 
   1  10   7     1940.43     2003.95     56.22 o 
   2  10   7       77.91      109.85     20.37 o 
   3  10   7       54.46       55.65     18.64 o 
   4  10   7      297.35      385.22     32.35 o 
   5  10   7       42.25        8.41     17.59 o 
   6  10   7       97.42       83.68     21.63 o 
   7  10   7        0.60       -8.86     18.61 o 
   8  10   7        2.58        7.53     18.51 o 
   9  10   7       31.87       35.16     22.79 o 
  10  10   7       20.32        6.33     24.53 o 
  11  10   7        0.02        4.99     22.66 o 
 -12  11   7       38.13       35.48     34.67 o 
 -11  11   7       24.25       -0.50     33.09 o 
 -10  11   7        2.80       27.09     27.13 o 
  -9  11   7       52.49       23.53     24.00 o 
  -8  11   7        0.02       -0.72     21.00 o 
  -7  11   7        8.48       19.93     20.99 o 
  -6  11   7      114.61       68.80     21.10 o 
  -5  11   7       43.97       57.44     20.11 o 
  -4  11   7      180.37      119.01     22.96 o 
  -3  11   7        0.10       20.53     17.30 o 
  -2  11   7        0.21      -12.19     16.52 o 
  -1  11   7       32.53       14.83     20.04 o 
   0  11   7     3488.65     3270.00     98.26 o 
   1  11   7      526.81      475.44     43.12 o 
   2  11   7      451.85      537.47     41.60 o 
   3  11   7      155.83      188.45     31.64 o 
   4  11   7       67.04       37.22     20.27 o 
   5  11   7       65.42        9.88     20.63 o 
   6  11   7       89.47       55.60     27.54 o 
   7  11   7       44.13       41.10     22.29 o 
   8  11   7       43.87       85.76     27.04 o 
   9  11   7      630.65      597.48     46.04 o 
  10  11   7       38.85        6.48     24.61 o 
 -10  12   7      127.87       91.39     45.29 o 
  -9  12   7        0.02       -8.29     27.62 o 
  -8  12   7        0.09        2.26     24.19 o 
  -7  12   7       24.36       51.94     26.54 o 
  -6  12   7       68.64       80.01     23.48 o 
  -5  12   7       10.93       21.81     19.92 o 
  -4  12   7       48.97       12.81     19.78 o 
  -3  12   7      276.62      175.67     28.20 o 
  -2  12   7      290.14      250.81     31.09 o 
  -1  12   7      295.05      322.15     46.48 o 
   0  12   7      319.73      524.55     76.96 o 
   1  12   7      543.48      626.19     66.86 o 
   2  12   7       91.63       92.16     31.17 o 
   3  12   7       13.03      -31.80     31.80 o 
   4  12   7       17.55       -1.89     22.80 o 
   5  12   7       45.17       40.29     25.04 o 
   6  12   7        0.08       37.62     27.94 o 
   7  12   7       12.65       35.52     28.51 o 
   8  12   7       26.84       53.44     26.76 o 
  -8  13   7       13.65        2.04     30.00 o 
  -7  13   7       32.32       33.32     28.69 o 
  -6  13   7        0.16      -21.22     21.22 o 
  -5  13   7       11.96      -20.23     20.23 o 
  -4  13   7      230.70      256.09     34.50 o 
  -3  13   7       39.03       51.32     24.65 o 
  -2  13   7        0.57       -5.57     23.69 o 
  -1  13   7      196.05      238.99     42.21 o 
   0  13   7       13.08      -15.48     25.41 o 
   1  13   7      211.98      153.22     51.15 o 
   2  13   7      159.96      169.98     40.27 o 
   3  13   7      121.96       17.66     30.80 o 
   4  13   7      226.47      199.82     81.71 o 
   5  13   7      174.08      136.00     44.60 o 
   6  13   7      203.83      213.55     44.52 o 
  -4  14   7        5.64       23.00     27.77 o 
  -3  14   7       15.35       14.32     27.24 o 
  -2  14   7        4.78        8.78     26.05 o 
  -1  14   7      106.75      102.44     31.01 o 
   0  14   7       64.20       34.35     35.38 o 
   1  14   7       38.56       38.27     33.55 o 
   2  14   7        8.70       -4.36     31.55 o 
 -18   0   8      125.57      152.72     52.07 o 
 -17   0   8        2.32       10.45     35.64 o 
 -16   0   8        4.66       14.97     30.17 o 
 -15   0   8        0.24       11.76     24.23 o 
 -14   0   8       91.77       60.63     26.85 o 
 -13   0   8        5.59      -18.75     18.75 o 
 -12   0   8      143.30      130.60     27.82 o 
 -11   0   8      201.96      219.40     29.32 o 
 -10   0   8     1860.61     1946.56     63.43 o 
  -9   0   8      545.55      516.92     33.81 o 
  -8   0   8     4349.18     4402.09     98.29 o 
  -7   0   8      308.87      321.45     20.03 o 
  -6   0   8        0.00       -6.63      7.63 o 
  -5   0   8     2065.31     2186.86     47.44 o 
  -4   0   8      505.97      557.69     19.60 o 
  -3   0   8     3729.53     3666.77     65.48 o 
  -2   0   8      120.78      116.11     12.76 o 
  -1   0   8     1761.55     1803.30     42.53 o 
   0   0   8      133.80      149.51     14.75 o 
   1   0   8        8.29       19.32      7.78 o 
   2   0   8      793.59      821.86     24.86 o 
   3   0   8     1996.22     2123.11     57.45 o 
   4   0   8      409.90      447.73     27.89 o 
   5   0   8       46.28       45.29     13.84 o 
   6   0   8      120.67      117.24     17.05 o 
   7   0   8      122.83      111.50     20.23 o 
   8   0   8      447.36      390.16     43.66 o 
   9   0   8      130.89      106.58     31.92 o 
  10   0   8      318.61      289.69     36.54 o 
  11   0   8      196.64      153.47     31.29 o 
  12   0   8       11.18       39.76     24.67 o 
  13   0   8      186.29      201.63     37.80 o 
  14   0   8        5.82        6.54     26.27 o 
  15   0   8        1.44       13.84     37.34 o 
  16   0   8       44.90       32.04     50.46 o 
 -18   1   8        3.13       14.11     27.13 o 
 -17   1   8        0.96       11.27     21.69 o 
 -16   1   8        0.12      -16.54     16.54 o 
 -15   1   8        2.72      -13.20     16.68 o 
 -14   1   8        1.55       11.48     15.56 o 
 -13   1   8       17.55       16.40     14.75 o 
 -12   1   8       65.21       32.82     14.50 o 
 -11   1   8      252.80      260.66     21.07 o 
 -10   1   8       65.86       48.98     12.74 o 
  -9   1   8      199.14      213.77     17.80 o 
  -8   1   8      132.03      162.73     14.26 o 
  -7   1   8     2166.64     2172.88     35.57 o 
  -6   1   8      260.58      257.49     12.53 o 
  -5   1   8      991.49      994.33     21.21 o 
  -4   1   8      332.62      383.27     13.54 o 
  -3   1   8     2192.13     2084.45     28.91 o 
  -2   1   8     1283.27     1392.36     23.92 o 
  -1   1   8      287.80      298.39     11.85 o 
   0   1   8      120.74      124.20      8.68 o 
   1   1   8     1915.11     1971.16     29.77 o 
   2   1   8     1367.66     1525.68     29.04 o 
   3   1   8        1.95        6.95      7.29 o 
   4   1   8      461.82      520.76     24.60 o 
   5   1   8       76.48       77.39      9.56 o 
   6   1   8     2406.72     2381.71     44.07 o 
   7   1   8        0.37       -1.99      8.74 o 
   8   1   8      594.24      579.31     27.97 o 
   9   1   8     2123.66     2219.16     54.18 o 
  10   1   8       33.63       41.84     15.93 o 
  11   1   8      769.21      784.65     39.31 o 
  12   1   8     1303.15     1336.37     78.62 o 
  13   1   8       85.57       77.90     26.11 o 
  14   1   8      550.44      546.05     66.56 o 
  15   1   8       13.19       -4.22     26.70 o 
  16   1   8       39.73       27.49     30.63 o 
 -18   2   8       15.32      -20.06     26.52 o 
 -17   2   8       21.70       26.45     23.94 o 
 -16   2   8       87.96       73.30     23.01 o 
 -15   2   8       80.49       69.23     21.48 o 
 -14   2   8      222.17      288.18     27.56 o 
 -13   2   8     1003.29     1144.51     48.81 o 
 -12   2   8      426.82      381.80     25.69 o 
 -11   2   8      633.31      690.13     30.23 o 
 -10   2   8       43.94       10.09     12.97 o 
  -9   2   8       66.39       63.62     13.37 o 
  -8   2   8        6.56       -5.95      7.51 o 
  -7   2   8      200.10      193.00     12.44 o 
  -6   2   8      887.11      937.73     24.59 o 
  -5   2   8     1035.30     1066.01     24.54 o 
  -4   2   8      145.01      121.69     10.33 o 
  -3   2   8        0.34       -1.19      6.19 o 
  -2   2   8     1228.39     1345.35     29.76 o 
  -1   2   8      328.12      306.10     14.32 o 
   0   2   8      319.93      360.90     12.96 o 
   1   2   8     1346.72     1482.99     24.70 o 
   2   2   8      280.04      286.39     14.22 o 
   3   2   8        0.66       -1.98      6.33 o 
   4   2   8        0.33        5.25      6.77 o 
   5   2   8      205.97      237.34     18.01 o 
   6   2   8      118.77      118.04     12.54 o 
   7   2   8      200.14      166.21     15.60 o 
   8   2   8      122.73       82.51     20.93 o 
   9   2   8        1.39       -3.29     11.68 o 
  10   2   8      197.04      166.38     20.55 o 
  11   2   8       62.67       45.64     18.04 o 
  12   2   8       34.70       24.92     21.68 o 
  13   2   8      112.96      121.30     24.01 o 
  14   2   8      124.83      168.82     31.09 o 
  15   2   8       65.85      118.94     35.17 o 
  16   2   8        4.74        8.72     32.27 o 
 -18   3   8        6.11      -26.35     26.35 o 
 -17   3   8       23.60       -7.21     25.27 o 
 -16   3   8      155.95      164.43     32.12 o 
 -15   3   8       14.50       10.74     17.62 o 
 -14   3   8        1.14        6.44     16.50 o 
 -13   3   8       33.02       14.56     15.00 o 
 -12   3   8      241.05      284.82     25.45 o 
 -11   3   8      233.30      181.96     18.97 o 
 -10   3   8      119.63      116.99     15.09 o 
  -9   3   8        0.05       -7.94      7.94 o 
  -8   3   8       68.35       63.57     10.98 o 
  -7   3   8       96.05       84.74     10.27 o 
  -6   3   8      456.38      459.30     17.98 o 
  -5   3   8      186.10      174.37     14.37 o 
  -4   3   8      975.06     1026.42     27.15 o 
  -3   3   8    10980.81    10936.79    128.81 o 
  -2   3   8     2074.34     2154.41     34.76 o 
  -1   3   8     9122.18     9640.25    104.76 o 
   0   3   8      739.03      770.61     18.63 o 
   1   3   8      617.88      616.22     16.07 o 
   2   3   8       93.57       70.97      9.75 o 
   3   3   8      129.67      141.75     11.48 o 
   4   3   8       48.41       46.68      9.73 o 
   5   3   8      655.90      644.82     23.09 o 
   6   3   8      280.35      221.66     16.95 o 
   7   3   8      996.23      921.36     29.67 o 
   8   3   8       94.45       65.30     14.25 o 
   9   3   8       13.69        5.74     12.04 o 
  10   3   8      132.89      120.71     19.45 o 
  11   3   8      790.13      775.50     39.43 o 
  12   3   8      411.33      504.15     39.38 o 
  13   3   8      565.61      589.07     59.19 o 
  14   3   8       10.12        8.49     24.90 o 
  15   3   8        6.55       16.78     29.62 o 
  16   3   8        2.69        6.05     32.27 o 
 -18   4   8       37.65        3.50     28.79 o 
 -17   4   8       31.77        6.34     26.61 o 
 -16   4   8      491.78      448.98     42.01 o 
 -15   4   8      313.90      307.62     32.11 o 
 -14   4   8       60.27       49.11     19.71 o 
 -13   4   8      338.01      276.79     37.89 o 
 -12   4   8      338.33      357.69     30.27 o 
 -11   4   8        3.15        1.75     13.57 o 
 -10   4   8      482.12      554.62     32.14 o 
  -9   4   8     1162.67     1307.38     42.50 o 
  -8   4   8      568.23      560.95     25.75 o 
  -7   4   8     1022.13      997.72     26.56 o 
  -6   4   8       13.31       16.14      7.21 o 
  -5   4   8      880.74      826.65     22.55 o 
  -4   4   8      537.45      505.65     18.85 o 
  -3   4   8       58.81       54.22      9.38 o 
  -2   4   8     2505.04     2503.47     40.44 o 
  -1   4   8      468.96      445.32     16.05 o 
   0   4   8     1494.72     1596.11     28.71 o 
   1   4   8      591.80      620.53     17.54 o 
   2   4   8      531.07      525.48     16.72 o 
   3   4   8       32.45       17.32      7.42 o 
   4   4   8        0.06       -2.82      8.10 o 
   5   4   8       19.57       30.99      9.79 o 
   6   4   8        0.00        5.29      9.54 o 
   7   4   8       82.24       80.73     13.66 o 
   8   4   8       87.49       89.64     13.79 o 
   9   4   8       13.89       -5.06     11.90 o 
  10   4   8        2.03       -9.77     13.69 o 
  11   4   8       40.43       22.97     18.26 o 
  12   4   8       32.35       38.14     19.97 o 
  13   4   8      213.93      209.89     29.09 o 
  14   4   8        1.34       49.88     27.30 o 
  15   4   8        7.68      -16.95     26.23 o 
 -17   5   8       78.47       73.03     29.05 o 
 -16   5   8        5.51      -11.84     21.97 o 
 -15   5   8        4.32       -3.81     19.34 o 
 -14   5   8       46.56       73.53     22.97 o 
 -13   5   8      299.49      327.13     41.59 o 
 -12   5   8      176.65      155.29     22.65 o 
 -11   5   8      245.51      219.98     22.79 o 
 -10   5   8      120.62      123.06     21.07 o 
  -9   5   8      319.31      398.30     26.97 o 
  -8   5   8       46.24       34.39     12.08 o 
  -7   5   8     1261.87     1226.86     44.35 o 
  -6   5   8     1104.34     1098.42     27.34 o 
  -5   5   8      278.57      267.76     15.72 o 
  -4   5   8      243.27      224.72     20.23 o 
  -3   5   8      104.55      100.48     13.09 o 
  -2   5   8     2055.49     2082.09     35.88 o 
  -1   5   8      640.81      648.94     19.01 o 
   0   5   8      119.86       82.10     11.92 o 
   1   5   8       73.14       74.32      9.16 o 
   2   5   8     3112.73     3186.12     55.33 o 
   3   5   8       11.92       11.14      8.03 o 
   4   5   8       89.96       51.86     11.30 o 
   5   5   8       87.79       76.36     14.74 o 
   6   5   8      216.39      142.27     21.36 o 
   7   5   8        8.21        7.04     12.21 o 
   8   5   8        2.82       -1.92     11.61 o 
   9   5   8     1275.87     1170.74     45.27 o 
  10   5   8       18.99       -7.41     15.27 o 
  11   5   8      114.60       72.52     21.27 o 
  12   5   8        8.32       -7.66     19.27 o 
  13   5   8        8.78      -19.08     19.08 o 
  14   5   8       19.00       -3.84     27.94 o 
  15   5   8        3.04        8.81     33.15 o 
 -17   6   8       29.75       29.19     29.39 o 
 -16   6   8       12.58        0.30     26.62 o 
 -15   6   8       47.28       41.01     23.33 o 
 -14   6   8       58.82       59.77     21.87 o 
 -13   6   8      371.21      423.73     33.82 o 
 -12   6   8      717.64      747.50     40.61 o 
 -11   6   8      214.59      209.82     24.04 o 
 -10   6   8      407.59      448.64     31.09 o 
  -9   6   8      757.91      741.67     32.23 o 
  -8   6   8      241.30      191.06     19.81 o 
  -7   6   8       51.14       44.34     13.23 o 
  -6   6   8        2.20       10.38      9.09 o 
  -5   6   8        6.22       10.30      8.38 o 
  -4   6   8      301.76      296.09     17.20 o 
  -3   6   8       19.39       14.23      7.49 o 
  -2   6   8       71.60       86.13      9.78 o 
  -1   6   8     1025.50     1159.66     26.05 o 
   0   6   8      216.17      217.25     15.40 o 
   1   6   8      439.25      466.84     18.25 o 
   2   6   8       60.00       47.22      9.56 o 
   3   6   8      398.07      442.65     26.04 o 
   4   6   8        9.59       -0.03      9.86 o 
   5   6   8      142.85      158.53     19.06 o 
   6   6   8      281.97      293.28     25.99 o 
   7   6   8      198.60      203.49     24.31 o 
   8   6   8        0.49       12.89     15.43 o 
   9   6   8       63.60       54.96     21.09 o 
  10   6   8       12.79       26.44     20.53 o 
  11   6   8        0.01        3.45     19.78 o 
  12   6   8        5.74        5.04     21.73 o 
  13   6   8        8.87      -23.57     23.57 o 
  14   6   8        1.44      -25.07     25.07 o 
 -16   7   8       12.01       30.38     29.84 o 
 -15   7   8        4.57      -24.82     24.82 o 
 -14   7   8        0.19        4.10     23.63 o 
 -13   7   8        7.47      -19.00     19.00 o 
 -12   7   8        0.06       15.47     18.60 o 
 -11   7   8       12.84       13.06     18.49 o 
 -10   7   8       33.66       17.04     17.13 o 
  -9   7   8      340.39      317.89     27.59 o 
  -8   7   8      482.78      435.64     38.22 o 
  -7   7   8      237.24      207.88     29.90 o 
  -6   7   8      323.36      344.77     22.16 o 
  -5   7   8      120.32      179.33     17.31 o 
  -4   7   8       82.30       67.72     11.38 o 
  -3   7   8      424.77      433.68     19.08 o 
  -2   7   8       38.44       35.62     10.01 o 
  -1   7   8      325.09      340.27     16.64 o 
   0   7   8      653.85      603.56     21.31 o 
   1   7   8     1574.05     1650.69     36.77 o 
   2   7   8      233.88      231.92     24.56 o 
   3   7   8      202.81      225.76     23.77 o 
   4   7   8     1152.75     1143.64     42.11 o 
   5   7   8     1051.94     1048.79     41.79 o 
   6   7   8      101.36       85.15     18.40 o 
   7   7   8        0.00       -8.36     14.33 o 
   8   7   8        0.06       18.93     16.40 o 
   9   7   8       40.46       66.72     19.44 o 
  10   7   8      140.27      118.08     31.93 o 
  11   7   8      101.07       54.30     23.47 o 
  12   7   8        5.00      -11.92     21.21 o 
  13   7   8       12.00       14.98     27.52 o 
  14   7   8        0.46       -4.58     32.28 o 
 -15   8   8       21.12       26.80     30.25 o 
 -14   8   8       23.50       12.75     24.09 o 
 -13   8   8       83.34       89.64     26.76 o 
 -12   8   8      582.47      630.42     55.47 o 
 -11   8   8        1.62       -5.76     18.28 o 
 -10   8   8      241.68      239.84     29.66 o 
  -9   8   8      161.66      143.11     38.47 o 
  -8   8   8      411.32      543.87     35.84 o 
  -7   8   8      849.80      989.43     40.15 o 
  -6   8   8      942.77      987.91     52.36 o 
  -5   8   8       20.41       20.48     13.41 o 
  -4   8   8       33.34        8.20     11.07 o 
  -3   8   8        8.41        0.66     11.36 o 
  -2   8   8        0.71        2.54      9.63 o 
  -1   8   8      114.50       61.83     13.09 o 
   0   8   8     1737.57     1912.53     41.59 o 
   1   8   8       79.19       54.07     12.83 o 
   2   8   8      118.23      102.61     16.12 o 
   3   8   8     1389.08     1391.68     44.11 o 
   4   8   8       48.87       36.52     15.80 o 
   5   8   8      142.76      146.26     21.17 o 
   6   8   8       83.65       45.44     17.20 o 
   7   8   8       60.53       59.55     19.28 o 
   8   8   8        4.18       -2.13     16.98 o 
   9   8   8        1.38       -8.02     18.63 o 
  10   8   8       16.93       27.57     20.44 o 
  11   8   8       16.58       33.85     24.58 o 
  12   8   8       85.53       26.76     25.50 o 
  13   8   8        9.66       -9.76     23.36 o 
 -14   9   8       38.11       24.31     27.43 o 
 -13   9   8       13.54       -2.86     32.08 o 
 -12   9   8        1.62      -21.16     21.83 o 
 -11   9   8       28.44       15.94     23.44 o 
 -10   9   8        2.78      -13.07     21.33 o 
  -9   9   8        0.54       15.05     20.33 o 
  -8   9   8        1.49       23.70     19.24 o 
  -7   9   8       83.68       59.14     23.05 o 
  -6   9   8      122.20      111.06     19.59 o 
  -5   9   8      353.27      327.18     27.46 o 
  -4   9   8      231.90      130.81     20.36 o 
  -3   9   8      837.72      772.89     40.66 o 
  -2   9   8     1153.32     1262.03     42.96 o 
  -1   9   8     2556.83     2955.72     76.33 o 
   0   9   8      847.96      761.37     32.70 o 
   1   9   8     3392.85     3902.53     73.24 o 
   2   9   8     2650.26     2703.29     64.15 o 
   3   9   8     1285.32     1377.47     45.70 o 
   4   9   8        7.48      -13.85     13.85 o 
   5   9   8       30.09       31.59     16.88 o 
   6   9   8      410.98      405.19     31.63 o 
   7   9   8      115.12      178.56     27.31 o 
   8   9   8       80.34       93.13     22.32 o 
   9   9   8       59.95       67.01     21.40 o 
  10   9   8       79.93       66.84     22.79 o 
  11   9   8        5.25      -13.31     22.11 o 
  12   9   8        2.08       12.97     25.79 o 
 -13  10   8       18.20       48.79     30.44 o 
 -12  10   8        9.60        6.44     28.04 o 
 -11  10   8      217.37      293.74     44.20 o 
 -10  10   8       84.43      100.74     31.44 o 
  -9  10   8      689.09      762.43     51.04 o 
  -8  10   8       29.78       96.94     25.86 o 
  -7  10   8        9.22       30.32     20.44 o 
  -6  10   8       23.34       32.34     18.13 o 
  -5  10   8       96.57      172.77     23.61 o 
  -4  10   8      558.93      788.31     40.22 o 
  -3  10   8      715.79      823.13     41.50 o 
  -2  10   8      657.97      625.44     38.85 o 
  -1  10   8        4.97        7.26     16.16 o 
   0  10   8     1517.93     1453.59     70.07 o 
   1  10   8      242.75      294.74     29.95 o 
   2  10   8      896.58      972.02     48.52 o 
   3  10   8      730.46      792.70     43.74 o 
   4  10   8       58.27       88.82     21.32 o 
   5  10   8      205.09      179.64     28.69 o 
   6  10   8        1.13      -17.25     17.25 o 
   7  10   8       10.19        2.53     19.05 o 
   8  10   8       14.10       18.29     21.05 o 
   9  10   8        4.83      -20.63     20.63 o 
  10  10   8        3.89       -8.84     21.97 o 
  11  10   8       40.94       14.02     24.82 o 
 -12  11   8       19.42       22.02     37.89 o 
 -11  11   8        2.66       -9.20     31.49 o 
 -10  11   8       40.68      -14.28     30.22 o 
  -9  11   8       11.77       24.21     24.27 o 
  -8  11   8        1.90      -18.45     21.89 o 
  -7  11   8        1.21       34.89     21.56 o 
  -6  11   8       22.12        2.20     18.26 o 
  -5  11   8       36.70      116.28     23.13 o 
  -4  11   8        0.00       27.36     19.36 o 
  -3  11   8      218.67      263.49     30.25 o 
  -2  11   8      350.54      343.70     32.09 o 
  -1  11   8      582.39      399.36     45.98 o 
   0  11   8      165.87      210.20     32.73 o 
   1  11   8        8.09       10.89     22.60 o 
   2  11   8     1010.80     1220.80     64.31 o 
   3  11   8       42.32       29.71     21.93 o 
   4  11   8       50.26       40.67     23.47 o 
   5  11   8       46.19       35.85     22.05 o 
   6  11   8       38.52       58.15     23.96 o 
   7  11   8       63.61       41.48     24.94 o 
   8  11   8       19.08       26.65     23.56 o 
   9  11   8      302.82      318.26     35.99 o 
 -10  12   8      198.57      272.51     49.26 o 
  -9  12   8      215.88      318.59     44.01 o 
  -8  12   8      316.77      376.50     41.34 o 
  -7  12   8      160.82      140.30     39.67 o 
  -6  12   8        1.91      -20.23     21.75 o 
  -5  12   8       12.35       -9.33     18.84 o 
  -4  12   8        9.11       58.49     22.68 o 
  -3  12   8      633.45      827.49     51.22 o 
  -2  12   8        3.76       16.16     25.96 o 
  -1  12   8       37.98       79.11     28.88 o 
   0  12   8       46.02      109.09     31.73 o 
   1  12   8       89.58      121.10     33.73 o 
   2  12   8       70.04       71.56     32.94 o 
   3  12   8       70.13        0.07     27.78 o 
   4  12   8       36.42        7.02     26.61 o 
   5  12   8       48.88       16.60     24.99 o 
   6  12   8       25.19       -1.00     24.19 o 
   7  12   8        9.29       20.52     24.07 o 
  -7  13   8       69.41       52.17     34.91 o 
  -6  13   8       52.34        7.50     26.17 o 
  -5  13   8       16.16       25.05     26.06 o 
  -4  13   8       21.24        7.47     23.92 o 
  -3  13   8       29.03       26.10     24.53 o 
  -2  13   8      121.88       78.88     32.33 o 
  -1  13   8      153.13      123.09     33.00 o 
   0  13   8        5.80       -3.37     28.65 o 
   1  13   8      342.06      229.23     43.02 o 
   2  13   8       37.70       44.45     33.51 o 
   3  13   8       24.01      -19.50     28.23 o 
   4  13   8       65.12       10.70     31.22 o 
   5  13   8        3.03      -23.23     29.78 o 
  -1  14   8        0.10       -6.40     45.24 o 
 -18   1   9       14.25       34.06     27.61 o 
 -17   1   9        4.23      -13.19     22.07 o 
 -16   1   9        5.85       -4.58     20.09 o 
 -15   1   9       26.76      -18.18     18.49 o 
 -14   1   9        3.93        6.05     15.49 o 
 -13   1   9       11.97       16.16     15.47 o 
 -12   1   9      161.59      165.84     36.19 o 
 -11   1   9       64.74       67.61     16.18 o 
 -10   1   9     1151.37     1058.86     37.37 o 
  -9   1   9      936.53      943.89     35.00 o 
  -8   1   9      580.33      593.72     27.42 o 
  -7   1   9      841.89      802.83     28.98 o 
  -6   1   9      129.13      116.54     10.96 o 
  -5   1   9      803.69      908.33     21.57 o 
  -4   1   9       39.06       42.45      6.20 o 
  -3   1   9       76.71       61.64      7.40 o 
  -2   1   9     1386.35     1368.65     34.02 o 
  -1   1   9      680.39      779.61     18.29 o 
   0   1   9       28.31       14.55      5.78 o 
   1   1   9     1015.11     1027.23     24.71 o 
   2   1   9      981.31      947.15     25.97 o 
   3   1   9      334.01      329.33     16.20 o 
   4   1   9       41.31       37.35      9.49 o 
   5   1   9      384.97      382.21     19.82 o 
   6   1   9      251.14      283.46     19.77 o 
   7   1   9      808.46      782.09     27.54 o 
   8   1   9     1823.10     1838.40     46.40 o 
   9   1   9      268.50      242.02     21.97 o 
  10   1   9        2.14       -5.18     13.67 o 
  11   1   9        0.52       12.36     15.98 o 
  12   1   9       44.42       37.62     19.28 o 
  13   1   9       40.52       37.38     20.06 o 
  14   1   9       79.12       43.29     23.43 o 
  15   1   9       21.71       28.95     29.25 o 
 -18   2   9       20.21       20.32     26.11 o 
 -17   2   9        2.87      -20.30     20.30 o 
 -16   2   9        2.94       22.40     20.17 o 
 -15   2   9       26.10       15.44     20.79 o 
 -14   2   9       18.35        5.71     18.22 o 
 -13   2   9      227.71      240.27     27.43 o 
 -12   2   9       64.49       49.98     16.06 o 
 -11   2   9     1994.88     2152.29     51.67 o 
 -10   2   9     1221.52     1228.32     57.91 o 
  -9   2   9      719.08      783.38     41.06 o 
  -8   2   9     4247.42     4329.68     70.70 o 
  -7   2   9      303.28      245.48     17.68 o 
  -6   2   9      623.30      634.81     19.84 o 
  -5   2   9      306.84      338.93     16.71 o 
  -4   2   9     1184.90     1217.15     26.10 o 
  -3   2   9      252.84      267.16     14.86 o 
  -2   2   9     1535.87     1423.93     25.38 o 
  -1   2   9      185.61      206.75     12.53 o 
   0   2   9       24.36       24.89      6.64 o 
   1   2   9      641.35      718.73     23.81 o 
   2   2   9       17.57       16.71      9.23 o 
   3   2   9        2.11        2.03      6.96 o 
   4   2   9       93.69       66.73      9.71 o 
   5   2   9       73.43       75.43     13.99 o 
   6   2   9       52.56       45.30     12.04 o 
   7   2   9      209.09      163.36     22.28 o 
   8   2   9        5.50       -6.84     10.76 o 
   9   2   9      311.31      290.95     24.56 o 
  10   2   9      199.39      184.91     22.78 o 
  11   2   9        0.19       14.72     16.77 o 
  12   2   9       28.02       14.18     18.71 o 
  13   2   9       70.34       39.94     21.06 o 
  14   2   9       82.97      104.62     28.18 o 
  15   2   9       35.57       25.44     32.82 o 
 -18   3   9        0.31       -9.29     28.81 o 
 -17   3   9       41.81       29.92     26.79 o 
 -16   3   9      144.29      139.29     30.59 o 
 -15   3   9       81.67       54.77     21.59 o 
 -14   3   9      264.03      212.93     27.01 o 
 -13   3   9      186.96      179.04     24.41 o 
 -12   3   9       51.80       70.91     17.46 o 
 -11   3   9      160.01      102.59     19.70 o 
 -10   3   9      435.45      458.97     26.00 o 
  -9   3   9      167.14      141.95     18.15 o 
  -8   3   9      336.20      287.09     26.32 o 
  -7   3   9       91.87      115.53     11.89 o 
  -6   3   9       34.31       12.97      7.81 o 
  -5   3   9        3.93       -6.00      6.76 o 
  -4   3   9       99.23       47.39      8.96 o 
  -3   3   9       37.86       41.92      8.51 o 
  -2   3   9      399.78      390.02     17.80 o 
  -1   3   9      985.23     1024.30     22.84 o 
   0   3   9     2077.20     2040.92     32.12 o 
   1   3   9      166.63      201.56     11.88 o 
   2   3   9      289.80      302.02     18.29 o 
   3   3   9      280.38      338.61     17.39 o 
   4   3   9      256.37      303.23     22.03 o 
   5   3   9       57.02       57.89     11.40 o 
   6   3   9       83.87       92.56     14.72 o 
   7   3   9     1869.30     1820.55     45.74 o 
   8   3   9      361.11      334.16     25.45 o 
   9   3   9       84.24       47.26     14.47 o 
  10   3   9       41.52       28.33     15.71 o 
  11   3   9       29.02       30.66     17.76 o 
  12   3   9      148.22      138.35     25.23 o 
  13   3   9       13.24       49.01     23.11 o 
  14   3   9      488.11      500.92     47.06 o 
  15   3   9      139.09      159.98     39.85 o 
 -17   4   9      274.19      326.55     43.18 o 
 -16   4   9       74.87       63.68     26.52 o 
 -15   4   9      107.96      134.73     29.42 o 
 -14   4   9       76.58       19.16     20.45 o 
 -13   4   9        6.39       -1.32     17.11 o 
 -12   4   9        7.39      -15.48     15.48 o 
 -11   4   9      429.91      441.92     39.77 o 
 -10   4   9     1099.17     1052.56     43.13 o 
  -9   4   9        5.26       -6.72     10.28 o 
  -8   4   9      743.67      811.62     27.61 o 
  -7   4   9      618.44      611.49     23.32 o 
  -6   4   9       39.12       27.67      8.30 o 
  -5   4   9      156.35      145.10     13.02 o 
  -4   4   9      426.27      461.62     20.36 o 
  -3   4   9      727.50      752.04     23.83 o 
  -2   4   9        4.45       -1.17      6.18 o 
  -1   4   9       64.42       48.79      8.00 o 
   0   4   9     1217.04     1397.13     27.47 o 
   1   4   9      474.37      459.67     16.49 o 
   2   4   9     1324.96     1379.42     29.31 o 
   3   4   9       14.36       -2.65      7.83 o 
   4   4   9       76.97      105.18     13.19 o 
   5   4   9        1.38        3.66      9.52 o 
   6   4   9       54.40       52.12     13.26 o 
   7   4   9       45.59       53.78     14.56 o 
   8   4   9       34.18       20.04     12.82 o 
   9   4   9       18.89        1.56     13.34 o 
  10   4   9       46.85       49.04     18.39 o 
  11   4   9       61.76       97.27     25.43 o 
  12   4   9       57.53       70.73     23.71 o 
  13   4   9       51.32       -5.49     21.78 o 
  14   4   9       15.47       23.23     27.25 o 
  15   4   9        6.34      -16.76     29.14 o 
 -17   5   9       29.24       29.21     29.48 o 
 -16   5   9       28.59       28.51     28.31 o 
 -15   5   9       18.00      -12.99     22.14 o 
 -14   5   9       45.02       11.00     20.36 o 
 -13   5   9      329.54      419.84     33.27 o 
 -12   5   9      161.16      209.32     24.98 o 
 -11   5   9       31.22       45.75     16.78 o 
 -10   5   9       64.47       57.36     19.18 o 
  -9   5   9       14.91       -1.08     12.66 o 
  -8   5   9       63.26       23.81     11.67 o 
  -7   5   9      962.13     1012.02     33.15 o 
  -6   5   9      351.20      399.13     22.27 o 
  -5   5   9     1487.97     1541.38     32.99 o 
  -4   5   9      283.63      354.51     20.05 o 
  -3   5   9       18.43       27.12      9.02 o 
  -2   5   9     3460.95     3345.89     53.42 o 
  -1   5   9      818.95      805.32     29.14 o 
   0   5   9     2734.59     2756.43     41.23 o 
   1   5   9        0.05        3.14      7.56 o 
   2   5   9      642.70      662.15     22.55 o 
   3   5   9        5.45        1.82      9.00 o 
   4   5   9     1095.92     1036.91     30.58 o 
   5   5   9       17.30       17.80     10.85 o 
   6   5   9        9.29      -10.33     10.33 o 
   7   5   9        7.16        2.45     12.26 o 
   8   5   9       10.11       50.18     16.87 o 
   9   5   9       22.56       13.22     16.70 o 
  10   5   9      499.94      406.98     32.70 o 
  11   5   9       28.16       49.63     22.75 o 
  12   5   9      118.13      125.39     28.08 o 
  13   5   9      161.97      125.70     31.79 o 
  14   5   9      159.95      182.25     39.71 o 
 -16   6   9      163.27      218.66     40.85 o 
 -15   6   9       91.64      138.58     32.52 o 
 -14   6   9        1.63       -5.90     19.47 o 
 -13   6   9       55.17       53.03     21.06 o 
 -12   6   9      151.19      217.16     30.13 o 
 -11   6   9       48.19       38.52     17.35 o 
 -10   6   9       83.64       77.37     19.70 o 
  -9   6   9      120.51       74.12     16.49 o 
  -8   6   9      355.04      330.27     23.99 o 
  -7   6   9      261.52      301.62     22.45 o 
  -6   6   9       59.51       39.23     10.34 o 
  -5   6   9       65.34       57.58     10.63 o 
  -4   6   9      606.12      562.40     23.16 o 
  -3   6   9      167.00      173.36     14.05 o 
  -2   6   9      485.37      480.31     21.77 o 
  -1   6   9     1509.52     1492.39     32.68 o 
   0   6   9      682.71      744.03     26.12 o 
   1   6   9       35.45       25.51      9.38 o 
   2   6   9        3.38       -8.37      8.37 o 
   3   6   9       10.70        6.59      9.54 o 
   4   6   9        2.56       -4.70      9.90 o 
   5   6   9       11.03        8.70     15.02 o 
   6   6   9       43.60       42.56     14.43 o 
   7   6   9       21.64       27.08     16.58 o 
   8   6   9       71.57       46.01     19.53 o 
   9   6   9       12.18        1.75     17.93 o 
  10   6   9       12.73       39.62     20.54 o 
  11   6   9       53.12       49.58     22.75 o 
  12   6   9        0.01        3.46     22.67 o 
  13   6   9       14.99        5.24     26.53 o 
  14   6   9        9.09       19.01     32.06 o 
 -16   7   9       22.35        5.82     30.37 o 
 -15   7   9       14.04        7.34     27.66 o 
 -14   7   9      106.82       83.51     26.30 o 
 -13   7   9      237.50      327.25     33.98 o 
 -12   7   9       57.31       51.20     21.75 o 
 -11   7   9       26.22       27.59     17.98 o 
 -10   7   9      162.20      156.94     22.83 o 
  -9   7   9     1236.75     1272.86     42.85 o 
  -8   7   9      696.76      663.91     35.08 o 
  -7   7   9      199.85      196.40     23.43 o 
  -6   7   9     1081.72     1115.49     40.39 o 
  -5   7   9      246.86      245.60     18.24 o 
  -4   7   9      712.66      649.16     25.32 o 
  -3   7   9      454.75      479.09     20.89 o 
  -2   7   9     3043.04     3088.53     49.52 o 
  -1   7   9      788.43      820.99     24.92 o 
   0   7   9     3350.81     3253.15     55.15 o 
   1   7   9       97.85      104.75     14.13 o 
   2   7   9      118.23      109.19     16.52 o 
   3   7   9      120.60       96.52     17.97 o 
   4   7   9      313.97      347.42     25.34 o 
   5   7   9      113.65       92.27     24.02 o 
   6   7   9      536.66      523.63     34.50 o 
   7   7   9      101.80      101.58     20.88 o 
   8   7   9      357.05      398.59     41.36 o 
   9   7   9       35.30       12.26     19.24 o 
  10   7   9     1015.22     1063.75     53.72 o 
  11   7   9       20.79       24.76     22.52 o 
  12   7   9       14.60       19.68     25.77 o 
  13   7   9        0.42       19.26     27.31 o 
 -15   8   9        0.77      -14.27     26.13 o 
 -14   8   9        1.60       -7.63     25.07 o 
 -13   8   9       27.79        9.09     22.85 o 
 -12   8   9      233.88      262.97     31.96 o 
 -11   8   9        7.65       17.07     20.87 o 
 -10   8   9       58.27       42.28     20.28 o 
  -9   8   9      334.27      259.42     28.55 o 
  -8   8   9       94.46      114.20     21.85 o 
  -7   8   9      749.21      765.88     38.13 o 
  -6   8   9      192.66      208.73     21.68 o 
  -5   8   9      187.15      225.52     20.79 o 
  -4   8   9      853.15      731.54     31.20 o 
  -3   8   9       61.94       44.62     12.49 o 
  -2   8   9       21.88       39.30     11.82 o 
  -1   8   9     2051.96     2263.33     67.44 o 
   0   8   9      100.32       61.71     13.49 o 
   1   8   9        0.25       -3.64     13.23 o 
   2   8   9       25.41       39.02     13.79 o 
   3   8   9        5.59        1.39     13.56 o 
   4   8   9        1.19        2.37     14.66 o 
   5   8   9       80.30       64.47     18.57 o 
   6   8   9       29.17       32.95     17.57 o 
   7   8   9        1.22       -9.31     15.49 o 
   8   8   9        0.17       21.09     17.89 o 
   9   8   9       25.99        4.74     20.99 o 
  10   8   9        0.23      -18.35     21.02 o 
  11   8   9        5.95       13.69     25.21 o 
  12   8   9        1.18       -9.01     25.58 o 
 -14   9   9        0.01        0.31     27.20 o 
 -13   9   9        3.70      -16.04     29.28 o 
 -12   9   9       95.60       85.18     28.18 o 
 -11   9   9        6.33       12.31     23.21 o 
 -10   9   9      219.29      187.89     33.92 o 
  -9   9   9       72.83        4.90     20.93 o 
  -8   9   9      256.83      132.25     41.70 o 
  -7   9   9      160.71      111.40     23.21 o 
  -6   9   9      363.56      403.42     40.86 o 
  -5   9   9      982.58      849.18     40.50 o 
  -4   9   9        1.62       -1.98     15.07 o 
  -3   9   9      708.88      704.54     36.59 o 
  -2   9   9      320.47      367.52     28.10 o 
  -1   9   9      230.44      160.34     23.02 o 
   0   9   9      149.46       75.45     18.48 o 
   1   9   9     1547.35     1423.69     46.60 o 
   2   9   9       32.14       36.15     16.95 o 
   3   9   9       44.09        5.61     15.98 o 
   4   9   9        0.38        4.80     15.47 o 
   5   9   9        1.12      -11.67     14.79 o 
   6   9   9        0.13        9.88     17.09 o 
   7   9   9       47.46       45.29     19.19 o 
   8   9   9       39.36       42.83     20.50 o 
   9   9   9       27.41       19.35     22.11 o 
  10   9   9       27.47      -16.12     20.93 o 
  11   9   9        3.71       15.38     25.67 o 
 -13  10   9       58.56       94.41     49.05 o 
 -12  10   9       93.65       52.48     32.16 o 
 -11  10   9       40.63       55.52     27.31 o 
 -10  10   9        0.00       -7.87     26.15 o 
  -9  10   9      386.18      524.60     43.61 o 
  -8  10   9        0.00        5.44     21.60 o 
  -7  10   9        0.24        2.26     18.27 o 
  -6  10   9        2.05      -18.56     18.56 o 
  -5  10   9       34.03       62.09     20.16 o 
  -4  10   9       92.88      142.07     23.01 o 
  -3  10   9      510.75      523.08     37.24 o 
  -2  10   9        0.73       -3.89     15.50 o 
  -1  10   9        3.39       23.54     17.95 o 
   0  10   9      166.76      248.53     56.69 o 
   1  10   9       74.89       86.14     24.63 o 
   2  10   9      188.78      176.00     33.17 o 
   3  10   9       59.15      100.49     25.03 o 
   4  10   9       81.12       22.51     21.69 o 
   5  10   9        2.33        4.22     21.00 o 
   6  10   9        6.10       -9.38     19.35 o 
   7  10   9       15.87       17.83     21.75 o 
   8  10   9       71.82       64.43     27.96 o 
   9  10   9       17.02       -8.31     24.43 o 
  10  10   9        1.03       -7.66     23.23 o 
 -11  11   9        1.74       32.72     32.46 o 
 -10  11   9       32.17        4.55     29.05 o 
  -9  11   9        0.15        4.36     24.50 o 
  -8  11   9       17.73       27.80     23.27 o 
  -7  11   9       27.84        0.98     21.97 o 
  -6  11   9      167.04      161.46     28.31 o 
  -5  11   9      507.34      418.22     35.07 o 
  -4  11   9     1055.80      939.68     47.04 o 
  -3  11   9      551.43      544.14     37.31 o 
  -2  11   9      456.13      571.12     49.87 o 
  -1  11   9        9.94      -20.91     20.91 o 
   0  11   9       26.60        8.45     21.92 o 
   1  11   9      141.40      117.02     32.97 o 
   2  11   9       12.34       13.78     23.32 o 
   3  11   9       18.99       42.00     22.58 o 
   4  11   9       88.46      120.98     27.60 o 
   5  11   9      201.25      145.40     31.06 o 
   6  11   9       72.01       17.42     23.05 o 
   7  11   9       42.97       47.56     25.15 o 
   8  11   9      118.49      173.68     38.86 o 
  -9  12   9      101.77       86.53     32.13 o 
  -8  12   9        0.76      -12.63     26.50 o 
  -7  12   9      251.36      237.59     33.30 o 
  -6  12   9       58.55       62.52     26.12 o 
  -5  12   9        6.88        5.27     20.49 o 
  -4  12   9      344.58      560.90     65.78 o 
  -3  12   9       13.52        6.82     24.27 o 
  -2  12   9      552.28      688.97     65.63 o 
  -1  12   9        1.67       -9.82     27.52 o 
   0  12   9        5.61      -24.87     24.87 o 
   1  12   9        5.54       17.37     33.57 o 
   2  12   9       30.72        6.57     26.05 o 
   3  12   9       14.20      -23.70     23.70 o 
   4  12   9       10.88        2.53     28.40 o 
   5  12   9       26.84      -10.03     24.62 o 
   6  12   9        0.01      -12.23     24.99 o 
  -6  13   9       57.94       56.46     33.53 o 
  -5  13   9      226.40      297.63     36.71 o 
  -4  13   9       15.07        0.48     27.01 o 
  -3  13   9      114.78       93.42     29.90 o 
  -2  13   9       77.83       96.88     35.43 o 
  -1  13   9       34.50      120.47     37.26 o 
   0  13   9      111.67       76.62     35.88 o 
   1  13   9        1.83      -15.03     29.23 o 
   2  13   9       23.67      136.91     38.56 o 
   3  13   9        8.39      -19.43     33.08 o 
   4  13   9        3.49      -24.80     46.77 o 
 -18   0  10        1.90      -17.18     36.39 o 
 -17   0  10       68.70       62.61     43.73 o 
 -16   0  10      165.62      126.01     39.19 o 
 -15   0  10      355.50      435.10     46.40 o 
 -14   0  10       95.47       78.38     28.99 o 
 -13   0  10      242.37      182.64     32.73 o 
 -12   0  10     2578.89     2683.84     88.24 o 
 -11   0  10      857.37      999.57     51.90 o 
 -10   0  10       75.85       40.86     18.33 o 
  -9   0  10       52.71       52.95     19.39 o 
  -8   0  10      204.58      209.72     31.72 o 
  -7   0  10      789.74      801.18     34.13 o 
  -6   0  10      477.92      422.03     26.82 o 
  -5   0  10      506.97      528.88     28.65 o 
  -4   0  10      499.10      503.71     20.55 o 
  -3   0  10      140.70      127.34     16.01 o 
  -2   0  10        0.19       -8.47      8.47 o 
  -1   0  10        1.20        2.45      8.09 o 
   0   0  10       83.22       66.12     11.42 o 
   1   0  10       24.06       17.89     11.06 o 
   2   0  10       28.77        4.87     11.96 o 
   3   0  10      105.22       90.98     17.58 o 
   4   0  10       38.20       41.05     15.45 o 
   5   0  10      297.32      300.35     28.65 o 
   6   0  10      825.58      821.65     43.23 o 
   7   0  10       21.49       42.66     24.26 o 
   8   0  10      101.78       88.29     23.50 o 
   9   0  10      273.29      239.64     31.43 o 
  10   0  10       57.03       83.01     25.80 o 
  11   0  10      175.59      189.28     36.03 o 
  12   0  10      213.41      186.23     37.17 o 
  13   0  10        6.23        5.54     28.72 o 
  14   0  10        1.55       23.78     30.66 o 
  15   0  10        5.06      -17.80     39.73 o 
 -18   1  10        9.63      -14.61     25.61 o 
 -17   1  10       53.19       53.72     25.43 o 
 -16   1  10      100.16       91.55     26.08 o 
 -15   1  10       64.92       39.84     22.17 o 
 -14   1  10       27.45       38.74     17.57 o 
 -13   1  10      283.82      295.06     27.21 o 
 -12   1  10        0.27        8.66     14.26 o 
 -11   1  10      595.67      598.26     32.46 o 
 -10   1  10       61.75       50.71     14.21 o 
  -9   1  10        0.98      -10.04     10.04 o 
  -8   1  10      106.72      117.51     15.13 o 
  -7   1  10      391.14      406.15     22.37 o 
  -6   1  10      431.54      422.40     20.85 o 
  -5   1  10      251.26      249.16     13.74 o 
  -4   1  10      757.94      695.60     22.56 o 
  -3   1  10       34.17       26.00      6.89 o 
  -2   1  10       45.34       38.56      7.56 o 
  -1   1  10       65.91       56.78      7.45 o 
   0   1  10      343.23      305.02     17.37 o 
   1   1  10      174.64      179.45     11.25 o 
   2   1  10      412.58      381.25     16.94 o 
   3   1  10        8.63       -0.62      7.95 o 
   4   1  10      320.20      366.52     21.68 o 
   5   1  10      110.10       89.00     13.09 o 
   6   1  10      164.27      189.25     24.19 o 
   7   1  10     2950.75     3074.54     62.24 o 
   8   1  10    10929.84    11104.93    152.82 o 
   9   1  10     1593.68     1726.39     47.93 o 
  10   1  10     4271.11     4451.82     88.41 o 
  11   1  10      322.88      298.28     29.38 o 
  12   1  10        7.07       -9.80     17.22 o 
  13   1  10       78.83       81.34     23.25 o 
  14   1  10        1.00       -1.49     21.34 o 
  15   1  10      225.87      276.26     45.86 o 
 -17   2  10       12.70       11.95     23.49 o 
 -16   2  10       33.05       42.92     24.17 o 
 -15   2  10        0.86        0.93     19.63 o 
 -14   2  10        7.48       27.08     19.01 o 
 -13   2  10       34.92       26.65     18.08 o 
 -12   2  10       89.95       74.81     18.59 o 
 -11   2  10      846.11      787.47     41.65 o 
 -10   2  10      487.12      529.62     38.18 o 
  -9   2  10      198.07      209.07     19.36 o 
  -8   2  10        1.88       -9.00      9.00 o 
  -7   2  10      107.91      110.16     11.51 o 
  -6   2  10       21.22       13.12      7.96 o 
  -5   2  10        0.71       -6.73      6.73 o 
  -4   2  10        0.42       -6.62      6.62 o 
  -3   2  10      420.26      398.96     20.88 o 
  -2   2  10      813.07      835.58     26.94 o 
  -1   2  10        3.83       -2.82      5.46 o 
   0   2  10      152.66      146.21     11.14 o 
   1   2  10       42.81       57.66      8.80 o 
   2   2  10       87.70      128.02     11.94 o 
   3   2  10        7.88        3.87      7.87 o 
   4   2  10       65.64       62.34     11.99 o 
   5   2  10       43.94       28.85     11.09 o 
   6   2  10       30.28       21.20     11.35 o 
   7   2  10        7.55       11.74     11.50 o 
   8   2  10        3.69        0.97     12.69 o 
   9   2  10       48.07       41.40     15.31 o 
  10   2  10       80.97      101.97     20.14 o 
  11   2  10      163.04      215.87     29.59 o 
  12   2  10       40.18       33.24     19.53 o 
  13   2  10        1.03        2.84     20.12 o 
  14   2  10       31.23       77.25     31.75 o 
  15   2  10       34.17       49.27     31.85 o 
 -17   3  10        5.84      -11.76     22.71 o 
 -16   3  10       71.45       30.84     23.49 o 
 -15   3  10       69.82       34.88     21.50 o 
 -14   3  10       75.50       28.04     20.88 o 
 -13   3  10       69.81       77.62     21.23 o 
 -12   3  10      168.84      212.40     26.61 o 
 -11   3  10      127.05      111.33     19.50 o 
 -10   3  10      120.56       88.05     17.17 o 
  -9   3  10       84.76       88.86     14.03 o 
  -8   3  10      442.04      465.36     23.96 o 
  -7   3  10     1651.44     1597.34     35.40 o 
  -6   3  10     1064.40     1063.72     26.83 o 
  -5   3  10      162.31      172.82     13.41 o 
  -4   3  10       89.73       97.00     15.91 o 
  -3   3  10       22.12       36.14      9.07 o 
  -2   3  10     1728.79     1839.79     37.55 o 
  -1   3  10      434.74      392.64     15.72 o 
   0   3  10     2104.49     1921.81     36.51 o 
   1   3  10       14.66        2.16      6.67 o 
   2   3  10       35.52       46.59      9.95 o 
   3   3  10      534.35      465.79     25.27 o 
   4   3  10     1406.64     1340.84     36.68 o 
   5   3  10        4.69       -8.57      9.60 o 
   6   3  10       59.99       51.96     15.02 o 
   7   3  10      410.87      351.96     24.86 o 
   8   3  10      296.31      281.33     21.74 o 
   9   3  10      486.22      526.48     33.56 o 
  10   3  10       43.32       39.63     16.85 o 
  11   3  10       38.39       81.34     21.55 o 
  12   3  10      104.61       96.21     25.07 o 
  13   3  10       29.89       22.43     21.51 o 
  14   3  10      132.23      150.32     31.00 o 
 -17   4  10       10.10       15.64     26.69 o 
 -16   4  10        0.01      -21.51     21.51 o 
 -15   4  10        3.77       -5.19     22.52 o 
 -14   4  10      121.22       83.92     25.10 o 
 -13   4  10      667.43      688.13     56.51 o 
 -12   4  10      589.68      562.64     37.95 o 
 -11   4  10      609.14      602.09     35.75 o 
 -10   4  10      355.94      351.40     31.67 o 
  -9   4  10      324.13      281.79     22.19 o 
  -8   4  10       20.08       12.63     10.13 o 
  -7   4  10        1.17       16.69      9.41 o 
  -6   4  10       61.18       68.62     11.17 o 
  -5   4  10       16.56        3.41      8.09 o 
  -4   4  10      567.14      626.66     23.56 o 
  -3   4  10        3.16       -7.67      7.67 o 
  -2   4  10       95.19       99.16     11.53 o 
  -1   4  10       38.48       44.24      9.88 o 
   0   4  10        8.91       12.21      7.34 o 
   1   4  10      111.55      127.71     11.82 o 
   2   4  10        9.25        9.56      8.41 o 
   3   4  10      121.08      116.50     13.58 o 
   4   4  10        8.46       10.85      9.93 o 
   5   4  10       38.12       -2.15     11.09 o 
   6   4  10       24.62        7.06     12.23 o 
   7   4  10       27.44       26.32     13.86 o 
   8   4  10        5.14       19.45     13.90 o 
   9   4  10       77.75       56.30     16.15 o 
  10   4  10        0.00        1.57     16.96 o 
  11   4  10       22.05      -18.69     18.69 o 
  12   4  10       21.55        7.89     20.20 o 
  13   4  10        0.20      -12.12     22.70 o 
  14   4  10        0.71       22.26     25.55 o 
 -16   5  10       84.40       53.87     28.61 o 
 -15   5  10       30.26       -2.94     24.69 o 
 -14   5  10        8.87      -20.38     20.38 o 
 -13   5  10        4.26       17.42     19.79 o 
 -12   5  10      310.13      297.59     28.98 o 
 -11   5  10      512.88      522.29     35.03 o 
 -10   5  10      221.57      233.29     24.89 o 
  -9   5  10       30.78       21.53     15.15 o 
  -8   5  10      131.26      117.22     14.90 o 
  -7   5  10        4.47       12.38      9.90 o 
  -6   5  10      121.30      152.68     14.08 o 
  -5   5  10      916.27      849.82     27.04 o 
  -4   5  10      155.95      140.01     20.31 o 
  -3   5  10      145.36      160.52     14.94 o 
  -2   5  10      486.95      459.17     21.27 o 
  -1   5  10      163.23      110.86     13.33 o 
   0   5  10      434.65      455.57     21.77 o 
   1   5  10      146.00      141.51     12.19 o 
   2   5  10      134.17      120.12     14.98 o 
   3   5  10      431.39      519.87     24.86 o 
   4   5  10      110.02      118.45     15.73 o 
   5   5  10       13.91        1.92     10.64 o 
   6   5  10       39.90        5.53     12.91 o 
   7   5  10      265.68      229.78     24.78 o 
   8   5  10       81.53       41.48     17.95 o 
   9   5  10       16.67       30.17     17.58 o 
  10   5  10       73.53       45.87     19.34 o 
  11   5  10        6.91       -0.81     19.59 o 
  12   5  10      382.28      381.39     39.50 o 
  13   5  10      341.28      336.92     41.28 o 
  14   5  10       55.56       82.12     34.98 o 
 -16   6  10      212.20      137.24     36.51 o 
 -15   6  10       84.21       83.73     28.83 o 
 -14   6  10       19.17       15.28     21.42 o 
 -13   6  10      115.22       73.16     22.55 o 
 -12   6  10       32.85       36.02     19.38 o 
 -11   6  10        0.80        7.56     16.07 o 
 -10   6  10       16.31       16.12     16.63 o 
  -9   6  10       70.93       89.43     18.43 o 
  -8   6  10      206.35      216.14     26.55 o 
  -7   6  10       35.86       20.58     12.67 o 
  -6   6  10      121.34      112.02     13.73 o 
  -5   6  10      736.19      798.04     28.39 o 
  -4   6  10      236.64      286.59     28.15 o 
  -3   6  10      213.58      244.41     17.72 o 
  -2   6  10     1222.49     1205.20     31.55 o 
  -1   6  10      108.62       67.12     11.19 o 
   0   6  10      361.83      312.27     19.23 o 
   1   6  10        0.00       -3.24      9.17 o 
   2   6  10       54.72       56.34     12.88 o 
   3   6  10        9.04       11.90     10.80 o 
   4   6  10       44.02       16.59     13.19 o 
   5   6  10       61.68       47.48     14.00 o 
   6   6  10        0.68      -14.32     14.32 o 
   7   6  10       20.35       22.61     17.62 o 
   8   6  10        0.51      -16.53     16.53 o 
   9   6  10        1.70        7.33     21.51 o 
  10   6  10        7.05        3.20     21.27 o 
  11   6  10        3.92      -11.24     22.61 o 
  12   6  10        4.23        2.73     26.24 o 
  13   6  10        9.90       -0.97     26.58 o 
 -15   7  10        0.17        6.79     28.60 o 
 -14   7  10        6.83        4.19     22.03 o 
 -13   7  10      153.68      129.31     27.95 o 
 -12   7  10      256.36      262.53     30.59 o 
 -11   7  10       98.16       78.39     21.95 o 
 -10   7  10       42.67       10.24     17.51 o 
  -9   7  10      167.43      246.16     29.82 o 
  -8   7  10       70.18       34.92     16.00 o 
  -7   7  10      121.91      111.84     17.44 o 
  -6   7  10      150.41      128.13     16.11 o 
  -5   7  10      883.80     1059.03     30.70 o 
  -4   7  10       20.30       22.69     10.81 o 
  -3   7  10     3585.60     3708.21     56.88 o 
  -2   7  10      806.91      774.42     25.42 o 
  -1   7  10      100.48       47.16     12.12 o 
   0   7  10      796.15      841.47     36.21 o 
   1   7  10      136.51       83.14     16.01 o 
   2   7  10       25.47        6.95     12.25 o 
   3   7  10        6.89        4.12     13.01 o 
   4   7  10        3.83       15.95     13.93 o 
   5   7  10       27.27       37.28     22.26 o 
   6   7  10        1.74       -2.94     15.69 o 
   7   7  10      194.97       45.76     31.57 o 
   8   7  10       21.79        6.64     19.16 o 
   9   7  10       67.66       66.77     24.24 o 
  10   7  10        3.87       25.83     22.86 o 
  11   7  10        4.12       22.81     23.44 o 
  12   7  10        1.96       -9.78     24.38 o 
 -14   8  10       18.07       33.17     27.63 o 
 -13   8  10       45.76       42.12     24.50 o 
 -12   8  10      112.18      158.02     28.41 o 
 -11   8  10       31.53        4.66     20.72 o 
 -10   8  10      190.54      142.16     31.99 o 
  -9   8  10       46.85       70.12     22.88 o 
  -8   8  10       36.53       34.89     18.41 o 
  -7   8  10      133.22      141.53     21.95 o 
  -6   8  10        0.75      -11.88     13.92 o 
  -5   8  10        6.88      -11.13     11.13 o 
  -4   8  10       45.50       63.11     15.71 o 
  -3   8  10     1037.24      962.40     39.64 o 
  -2   8  10      106.13       73.11     13.62 o 
  -1   8  10      301.66      215.59     19.75 o 
   0   8  10        0.78       -0.62     12.15 o 
   1   8  10        0.85        5.69     12.79 o 
   2   8  10      107.70      122.79     19.53 o 
   3   8  10        0.67       12.48     17.43 o 
   4   8  10        0.70      -10.07     16.20 o 
   5   8  10        1.14       -2.30     15.98 o 
   6   8  10        6.43       -7.08     16.35 o 
   7   8  10       23.13       33.74     21.11 o 
   8   8  10       94.67       97.62     25.49 o 
   9   8  10        9.34       18.68     22.40 o 
  10   8  10        4.52       -9.81     22.93 o 
  11   8  10        2.71       22.84     25.27 o 
 -13   9  10      125.66      125.30     36.25 o 
 -12   9  10       37.44       57.37     28.14 o 
 -11   9  10       66.14       26.60     25.26 o 
 -10   9  10       49.86       19.44     24.83 o 
  -9   9  10      195.67      134.12     32.69 o 
  -8   9  10      214.96      166.01     27.18 o 
  -7   9  10      475.29      459.59     36.16 o 
  -6   9  10      426.09      464.14     35.85 o 
  -5   9  10      327.91      487.34     33.54 o 
  -4   9  10      194.27      120.03     20.07 o 
  -3   9  10     2537.49     2784.00     75.43 o 
  -2   9  10      325.40      276.56     26.01 o 
  -1   9  10      915.20     1193.18     51.02 o 
   0   9  10        0.44        1.25     14.59 o 
   1   9  10       46.36       39.33     16.68 o 
   2   9  10      621.69      470.93     34.74 o 
   3   9  10      105.56      169.57     25.68 o 
   4   9  10      104.06       58.07     20.14 o 
   5   9  10      434.71      579.44     52.08 o 
   6   9  10      127.52      139.71     25.13 o 
   7   9  10       17.08      -14.45     20.13 o 
   8   9  10       74.97       55.72     23.09 o 
   9   9  10        0.69       16.98     22.42 o 
  10   9  10        0.34      -12.02     23.23 o 
 -12  10  10       90.61       36.54     33.14 o 
 -11  10  10       17.93       52.71     29.72 o 
 -10  10  10        3.59      -13.77     25.84 o 
  -9  10  10        7.02       -8.25     22.54 o 
  -8  10  10        3.22       -0.51     21.05 o 
  -7  10  10        7.38       10.33     19.85 o 
  -6  10  10       59.93       54.36     25.39 o 
  -5  10  10        1.97       -2.21     17.45 o 
  -4  10  10      376.50      325.41     30.12 o 
  -3  10  10       14.82       32.78     17.79 o 
  -2  10  10       18.95        3.09     19.14 o 
  -1  10  10      491.71      567.67     44.28 o 
   0  10  10        0.01        0.26     21.54 o 
   1  10  10      519.07      490.57     39.83 o 
   2  10  10       13.33       26.65     21.76 o 
   3  10  10       27.69      -15.78     28.16 o 
   4  10  10        0.55        7.38     22.13 o 
   5  10  10        5.86        9.10     21.28 o 
   6  10  10       34.91       64.91     25.70 o 
   7  10  10        0.83       -7.86     25.20 o 
   8  10  10        0.90      -22.69     24.50 o 
   9  10  10        7.00        4.30     23.56 o 
 -10  11  10       44.49       34.43     31.51 o 
  -9  11  10       80.66      145.69     33.14 o 
  -8  11  10      155.80      211.11     33.21 o 
  -7  11  10      177.49      138.77     30.66 o 
  -6  11  10       13.65      -20.67     20.67 o 
  -5  11  10        1.54       15.14     20.52 o 
  -4  11  10       38.49       17.21     20.55 o 
  -3  11  10       63.07       92.32     25.77 o 
  -2  11  10       87.65       76.04     26.64 o 
  -1  11  10       77.36       61.98     25.68 o 
   0  11  10        8.02      -21.55     21.55 o 
   1  11  10       30.82        8.84     24.36 o 
   2  11  10       11.59      -21.61     21.61 o 
   3  11  10        8.28       24.31     23.72 o 
   4  11  10       53.22       11.94     22.90 o 
   5  11  10       22.26      -16.87     23.47 o 
   6  11  10      360.83      411.32     42.73 o 
   7  11  10      590.91      787.45     56.40 o 
  -8  12  10        8.44       37.92     28.73 o 
  -7  12  10       60.46      123.76     30.41 o 
  -6  12  10        0.08       16.54     24.72 o 
  -5  12  10       61.56       57.00     25.33 o 
  -4  12  10       20.40       13.99     22.64 o 
  -3  12  10       23.89       24.37     30.45 o 
  -2  12  10       89.50      137.50     37.96 o 
  -1  12  10       76.64       76.50     33.56 o 
   0  12  10        0.22       14.87     29.99 o 
   1  12  10       70.49       63.62     29.26 o 
   2  12  10        5.00       44.76     28.04 o 
   3  12  10      103.34       70.31     29.50 o 
   4  12  10        3.46       12.57     29.03 o 
   5  12  10       15.28       23.33     27.94 o 
  -4  13  10      126.89      150.00     38.32 o 
  -3  13  10       61.57       44.54     31.36 o 
  -2  13  10        9.01      -27.84     27.84 o 
  -1  13  10       26.77       20.62     31.49 o 
   0  13  10       36.91       57.65     35.09 o 
   1  13  10        1.24      -27.00     27.86 o 
   2  13  10        8.44       51.06     53.54 o 
 -17   1  11       21.97       48.24     23.62 o 
 -16   1  11       21.02       -1.46     20.55 o 
 -15   1  11        6.60        3.30     19.70 o 
 -14   1  11      140.41      121.85     22.44 o 
 -13   1  11        7.03      -14.59     14.59 o 
 -12   1  11      141.99       82.11     19.18 o 
 -11   1  11      340.69      314.74     26.76 o 
 -10   1  11       46.72       16.41     17.53 o 
  -9   1  11        5.51       -5.53     11.03 o 
  -8   1  11        7.34       -0.38     10.80 o 
  -7   1  11      208.12      159.77     18.56 o 
  -6   1  11       47.74       31.48      9.45 o 
  -5   1  11        7.84       13.31      7.77 o 
  -4   1  11       20.18        9.04      7.71 o 
  -3   1  11     1215.09     1214.99     28.70 o 
  -2   1  11       13.93       20.78      7.90 o 
  -1   1  11     1129.30     1123.30     24.69 o 
   0   1  11       52.12       36.05      8.46 o 
   1   1  11      359.00      343.28     18.71 o 
   2   1  11       97.67      108.08     12.99 o 
   3   1  11      331.65      310.79     21.27 o 
   4   1  11      290.07      380.18     24.14 o 
   5   1  11     1297.91     1300.18     61.13 o 
   6   1  11      956.36      956.99     40.03 o 
   7   1  11        1.25        3.92     12.27 o 
   8   1  11      103.60      113.75     18.87 o 
   9   1  11       86.05      115.10     19.14 o 
  10   1  11       77.85       72.99     18.40 o 
  11   1  11       72.09       51.81     20.85 o 
  12   1  11       42.95       48.04     21.72 o 
  13   1  11      142.56       70.87     38.17 o 
  14   1  11       16.54       -0.21     22.60 o 
 -17   2  11        0.51      -12.24     22.17 o 
 -16   2  11        0.74      -22.10     26.37 o 
 -15   2  11      144.79       80.90     24.33 o 
 -14   2  11      694.57      718.83     46.35 o 
 -13   2  11       36.86       47.77     19.99 o 
 -12   2  11      563.81      596.28     36.00 o 
 -11   2  11       32.24       37.45     15.63 o 
 -10   2  11        4.69       -1.16     12.52 o 
  -9   2  11       10.45       23.50     13.37 o 
  -8   2  11      280.76      247.60     22.08 o 
  -7   2  11       43.15        9.05     10.64 o 
  -6   2  11      137.56      121.02     12.97 o 
  -5   2  11      212.29      188.43     13.31 o 
  -4   2  11      235.57      243.26     15.50 o 
  -3   2  11      148.88      124.48     11.67 o 
  -2   2  11        3.86       -6.72      6.72 o 
  -1   2  11       72.40       69.42      8.97 o 
   0   2  11       17.46        6.24      7.20 o 
   1   2  11       10.21        5.57      7.65 o 
   2   2  11       82.09       72.35     11.71 o 
   3   2  11        5.56       22.15     10.08 o 
   4   2  11       16.36        6.95     10.26 o 
   5   2  11      253.43      243.23     20.11 o 
   6   2  11      180.27      194.10     19.43 o 
   7   2  11       61.34       71.20     16.94 o 
   8   2  11      209.09      280.71     23.80 o 
   9   2  11       16.94       19.90     15.38 o 
  10   2  11      125.45      126.67     23.81 o 
  11   2  11      117.96      136.69     33.46 o 
  12   2  11        5.90        8.52     19.24 o 
  13   2  11       50.30       26.79     24.21 o 
  14   2  11        1.20        6.85     24.00 o 
 -17   3  11       33.05       29.58     24.72 o 
 -16   3  11        1.53       22.70     23.27 o 
 -15   3  11       29.69        7.51     22.47 o 
 -14   3  11      133.82      106.38     25.36 o 
 -13   3  11       26.78        0.55     17.38 o 
 -12   3  11       99.00       90.78     21.29 o 
 -11   3  11        9.77       10.17     16.57 o 
 -10   3  11       12.89        2.57     14.81 o 
  -9   3  11      104.30      117.53     18.00 o 
  -8   3  11       41.96       15.25     12.06 o 
  -7   3  11        0.31        3.61      9.23 o 
  -6   3  11      163.43      165.38     14.19 o 
  -5   3  11      460.73      522.50     21.06 o 
  -4   3  11      708.75      705.10     24.93 o 
  -3   3  11      684.38      757.32     23.28 o 
  -2   3  11       61.99       56.15      9.68 o 
  -1   3  11      598.65      617.26     21.88 o 
   0   3  11       16.70       24.49      8.73 o 
   1   3  11      231.68      195.56     16.09 o 
   2   3  11        6.54       -0.72      8.80 o 
   3   3  11      205.38      220.80     19.27 o 
   4   3  11      260.68      247.06     20.12 o 
   5   3  11       52.32       28.64     12.15 o 
   6   3  11      157.76      140.46     17.90 o 
   7   3  11       97.46       81.71     15.99 o 
   8   3  11      709.05      713.76     34.49 o 
   9   3  11      303.28      359.50     28.99 o 
  10   3  11     1877.90     2005.46     62.22 o 
  11   3  11      477.52      426.04     35.64 o 
  12   3  11      197.05      140.55     29.66 o 
  13   3  11      222.16      185.44     32.91 o 
  14   3  11        8.45       -1.06     25.55 o 
 -16   4  11      106.36       51.41     27.39 o 
 -15   4  11        3.85       40.99     25.39 o 
 -14   4  11      382.42      308.52     36.73 o 
 -13   4  11      287.83      319.07     35.11 o 
 -12   4  11      125.39      157.73     28.58 o 
 -11   4  11     1332.25     1413.42     55.80 o 
 -10   4  11      157.48      157.29     22.94 o 
  -9   4  11      211.03      217.09     26.18 o 
  -8   4  11        0.15       -9.00     10.57 o 
  -7   4  11      118.17       96.19     14.38 o 
  -6   4  11      292.65      313.88     18.52 o 
  -5   4  11        0.12        5.88      8.90 o 
  -4   4  11      465.11      524.72     27.21 o 
  -3   4  11      755.77      763.13     26.18 o 
  -2   4  11      199.19      294.79     24.58 o 
  -1   4  11       39.06       48.74      9.96 o 
   0   4  11      180.49      162.52     16.83 o 
   1   4  11        7.08        6.28      8.35 o 
   2   4  11        0.05        2.12      9.11 o 
   3   4  11        1.15       -0.65     10.41 o 
   4   4  11       24.62       31.81     12.19 o 
   5   4  11        5.40        7.78     11.91 o 
   6   4  11        4.90       19.99     12.93 o 
   7   4  11       41.90       41.17     14.96 o 
   8   4  11        9.55        6.57     14.83 o 
   9   4  11        6.75      -10.76     16.34 o 
  10   4  11        5.70        6.69     17.76 o 
  11   4  11        6.11        2.09     20.91 o 
  12   4  11        3.45       -0.93     22.94 o 
  13   4  11       66.61       73.92     27.66 o 
 -16   5  11       27.44       -0.78     26.97 o 
 -15   5  11       31.20        6.92     25.13 o 
 -14   5  11       52.50       20.74     22.66 o 
 -13   5  11        9.98       14.65     21.16 o 
 -12   5  11       19.48        4.49     18.87 o 
 -11   5  11      672.47      683.75     40.39 o 
 -10   5  11      161.65      186.31     22.93 o 
  -9   5  11        2.13       -3.47     15.62 o 
  -8   5  11       89.35       72.35     14.67 o 
  -7   5  11        0.36        4.39     10.47 o 
  -6   5  11       27.44       13.66      9.90 o 
  -5   5  11        3.58       -8.68      8.68 o 
  -4   5  11     1686.06     1646.08     39.50 o 
  -3   5  11     1005.36      986.74     29.16 o 
  -2   5  11      246.47      233.67     19.55 o 
  -1   5  11       34.45       19.83     10.49 o 
   0   5  11      243.08      206.44     15.30 o 
   1   5  11        0.01       -5.71      8.19 o 
   2   5  11       98.76      100.61     15.66 o 
   3   5  11      561.15      568.55     26.99 o 
   4   5  11       12.89       13.24     12.51 o 
   5   5  11        0.33      -11.45     11.45 o 
   6   5  11        4.46        2.51     13.16 o 
   7   5  11      152.13      158.70     21.11 o 
   8   5  11       83.40       64.82     19.64 o 
   9   5  11      195.43      147.08     24.51 o 
  10   5  11       83.17       49.59     22.01 o 
  11   5  11        0.05       22.49     26.90 o 
  12   5  11       49.89       60.81     47.63 o 
  13   5  11       43.07       67.90     31.34 o 
 -15   6  11      334.45      370.69     42.52 o 
 -14   6  11        3.76      -11.84     23.41 o 
 -13   6  11      103.69       47.67     22.07 o 
 -12   6  11      101.48       66.49     21.23 o 
 -11   6  11        9.23      -12.92     15.93 o 
 -10   6  11        9.84       23.04     16.68 o 
  -9   6  11      196.35      240.79     25.45 o 
  -8   6  11       79.21       67.35     16.84 o 
  -7   6  11      105.57       79.03     15.56 o 
  -6   6  11        8.49        3.32     10.88 o 
  -5   6  11      136.45       95.23     13.28 o 
  -4   6  11     1219.04     1301.81     46.24 o 
  -3   6  11     1339.36     1386.14     35.66 o 
  -2   6  11        0.20       -9.67      9.67 o 
  -1   6  11       65.48       42.01     11.05 o 
   0   6  11      181.59      159.41     20.25 o 
   1   6  11       12.16        8.52     10.92 o 
   2   6  11        8.96       10.28     11.74 o 
   3   6  11       14.85       16.78     12.46 o 
   4   6  11      118.36       95.36     16.48 o 
   5   6  11        0.01        5.13     13.09 o 
   6   6  11        2.36        0.37     15.04 o 
   7   6  11       29.79       14.19     19.15 o 
   8   6  11        9.15        0.23     19.02 o 
   9   6  11       60.04       34.00     21.97 o 
  10   6  11        1.53      -16.00     21.02 o 
  11   6  11       15.11       18.19     25.03 o 
  12   6  11        1.47      -24.37     24.45 o 
 -15   7  11      132.78      164.48     37.81 o 
 -14   7  11       50.90       15.15     27.42 o 
 -13   7  11      309.56      255.59     33.43 o 
 -12   7  11      251.40      244.25     32.58 o 
 -11   7  11       26.15        8.01     18.41 o 
 -10   7  11      263.94      301.35     29.48 o 
  -9   7  11       52.90       74.17     18.65 o 
  -8   7  11       98.36       89.02     22.05 o 
  -7   7  11      515.74      540.90     35.23 o 
  -6   7  11      602.05      585.25     36.33 o 
  -5   7  11      862.80     1011.03     31.59 o 
  -4   7  11      906.48      818.00     28.12 o 
  -3   7  11     2997.76     3107.83     52.74 o 
  -2   7  11      404.82      429.69     25.04 o 
  -1   7  11     1104.06     1256.40     36.87 o 
   0   7  11      845.76      754.19     32.48 o 
   1   7  11       31.15       22.80     13.67 o 
   2   7  11        0.93       -4.65     12.88 o 
   3   7  11        1.82      -12.61     13.07 o 
   4   7  11       23.56       36.47     16.40 o 
   5   7  11        5.53      -23.02     23.02 o 
   6   7  11     1267.03     1164.46     51.83 o 
   7   7  11       37.10      -17.58     17.58 o 
   8   7  11      105.55       86.09     25.11 o 
   9   7  11       50.93       25.05     22.86 o 
  10   7  11       16.36      -19.75     19.75 o 
  11   7  11        7.11        1.95     26.99 o 
  12   7  11       83.71       57.87     78.54 o 
 -14   8  11       61.04       82.16     38.67 o 
 -13   8  11       34.13       17.58     25.88 o 
 -12   8  11       25.61        2.32     24.85 o 
 -11   8  11       41.38       50.32     23.23 o 
 -10   8  11      147.00      173.08     28.85 o 
  -9   8  11      156.14      195.49     28.20 o 
  -8   8  11      187.27      124.27     23.37 o 
  -7   8  11        3.26       20.68     16.67 o 
  -6   8  11      104.31      168.80     20.95 o 
  -5   8  11      777.57     1084.34     49.79 o 
  -4   8  11      245.77      180.85     21.24 o 
  -3   8  11      180.06      147.22     18.94 o 
  -2   8  11       11.11       13.30     12.45 o 
  -1   8  11       19.11       64.63     16.66 o 
   0   8  11       83.92       47.43     16.17 o 
   1   8  11        0.20       -0.72     13.96 o 
   2   8  11        0.16       -2.39     18.75 o 
   3   8  11        1.15       -1.54     17.58 o 
   4   8  11        0.59      -17.08     17.08 o 
   5   8  11        2.16       -7.84     20.11 o 
   6   8  11       21.92       16.19     24.08 o 
   7   8  11       27.59        4.08     23.82 o 
   8   8  11        0.80      -16.43     21.04 o 
   9   8  11        5.10        4.75     24.59 o 
  10   8  11       40.77       31.40     26.24 o 
  11   8  11       21.45       38.07     26.24 o 
 -13   9  11        1.41        3.01     27.22 o 
 -12   9  11        8.46       -4.87     26.20 o 
 -11   9  11        2.95        4.57     25.16 o 
 -10   9  11       41.86       11.15     24.18 o 
  -9   9  11      119.88       39.01     27.11 o 
  -8   9  11       29.78       77.54     22.90 o 
  -7   9  11       24.65       17.23     19.44 o 
  -6   9  11       30.84       35.35     20.22 o 
  -5   9  11       52.42       39.22     16.67 o 
  -4   9  11        5.47      -14.55     14.55 o 
  -3   9  11      431.90      421.42     33.94 o 
  -2   9  11       37.46       -0.14     17.02 o 
  -1   9  11      266.88      211.81     27.82 o 
   0   9  11      133.64      183.76     23.42 o 
   1   9  11       98.79       93.05     19.49 o 
   2   9  11        7.63        0.74     17.09 o 
   3   9  11       16.41        4.74     18.01 o 
   4   9  11        1.24       -6.38     17.27 o 
   5   9  11       65.79       12.98     20.68 o 
   6   9  11        8.66       26.17     22.40 o 
   7   9  11        6.90       34.67     24.12 o 
   8   9  11        0.47      -19.70     25.43 o 
   9   9  11       85.09       54.82     26.64 o 
  10   9  11       77.91       49.61     74.41 o 
 -11  10  11        0.20       22.70     28.55 o 
 -10  10  11       13.83       15.60     28.04 o 
  -9  10  11        7.82       50.92     29.72 o 
  -8  10  11       17.25       23.60     22.84 o 
  -7  10  11        3.30       -2.91     21.17 o 
  -6  10  11        5.96       41.21     21.29 o 
  -5  10  11        9.31       18.64     18.44 o 
  -4  10  11       20.67       68.68     22.60 o 
  -3  10  11      101.45      129.03     25.31 o 
  -2  10  11      139.50      178.02     37.59 o 
  -1  10  11       19.70       66.00     22.74 o 
   0  10  11      367.64      289.28     36.91 o 
   1  10  11       54.59       27.13     26.14 o 
   2  10  11        4.83       -5.47     20.29 o 
   3  10  11        5.02      -20.61     20.68 o 
   4  10  11       67.84       64.56     25.43 o 
   5  10  11       23.24       41.05     24.79 o 
   6  10  11        4.76      -23.96     23.96 o 
   7  10  11       21.21      -12.12     24.66 o 
   8  10  11        0.70       31.25     27.43 o 
  -9  11  11       92.17       68.01     32.18 o 
  -8  11  11       34.73       -9.39     24.33 o 
  -7  11  11      100.82       60.42     26.54 o 
  -6  11  11       46.74       52.35     23.79 o 
  -5  11  11        4.90      -20.27     20.27 o 
  -4  11  11      278.41      253.64     43.89 o 
  -3  11  11      278.01      328.57     40.77 o 
  -2  11  11      120.73      225.84     35.56 o 
  -1  11  11      192.00      147.39     55.98 o 
   0  11  11      212.39      242.64     37.54 o 
   1  11  11        1.03      -24.36     24.36 o 
   2  11  11        5.99      -23.19     23.19 o 
   3  11  11      201.92      109.64     29.45 o 
   4  11  11       81.06       89.44     28.78 o 
   5  11  11        2.39      -20.08     25.88 o 
   6  11  11       32.52       64.46     32.74 o 
  -7  12  11        2.18      -11.57     24.92 o 
  -6  12  11       66.35       83.41     29.46 o 
  -5  12  11       26.71        6.97     27.69 o 
  -4  12  11       25.88       60.84     28.24 o 
  -3  12  11       26.08       50.40     32.87 o 
  -2  12  11      121.37       63.46     35.85 o 
  -1  12  11        9.83       24.00     31.74 o 
   0  12  11       78.57       50.77     29.85 o 
   1  12  11        5.97      -15.75     25.12 o 
   2  12  11        6.43      -16.62     26.58 o 
   3  12  11       30.16       34.59     28.50 o 
   4  12  11       62.78       -4.76     29.30 o 
 -17   0  12        3.64      -20.12     39.82 o 
 -16   0  12      245.30      246.75     49.98 o 
 -15   0  12      166.58      144.06     53.26 o 
 -14   0  12     1637.35     1689.72    112.95 o 
 -13   0  12      254.74      292.65     40.42 o 
 -12   0  12      195.98      188.38     37.03 o 
 -11   0  12      433.39      556.27     70.87 o 
 -10   0  12        0.22        4.19     19.53 o 
  -9   0  12      241.97      250.96     31.50 o 
  -8   0  12      212.15      233.32     29.23 o 
  -7   0  12      529.97      568.10     62.24 o 
  -6   0  12       15.97        7.97     13.56 o 
  -5   0  12       30.72        2.57     11.79 o 
  -4   0  12       21.75       21.06     12.43 o 
  -3   0  12       14.96       25.33     13.34 o 
  -2   0  12       30.65       13.67     12.58 o 
  -1   0  12      116.49      126.19     23.71 o 
   0   0  12        0.75        8.77     12.25 o 
   1   0  12        1.04       -4.86     11.39 o 
   2   0  12      212.95      212.70     34.50 o 
   3   0  12       85.00       82.17     19.18 o 
   4   0  12        1.48       -8.04     14.36 o 
   5   0  12       11.47       -3.98     17.86 o 
   6   0  12       40.35       41.90     22.59 o 
   7   0  12      218.16      200.27     30.07 o 
   8   0  12      750.72      830.67     50.82 o 
   9   0  12        1.13        9.78     20.42 o 
  10   0  12       67.07       20.68     23.66 o 
  11   0  12       36.94       31.19     25.05 o 
  12   0  12       12.20       11.43     28.75 o 
  13   0  12       48.30       61.04     36.09 o 
 -17   1  12       50.98       62.56     28.97 o 
 -16   1  12        1.02        9.30     20.64 o 
 -15   1  12       11.35       12.29     20.15 o 
 -14   1  12      407.51      398.72     32.08 o 
 -13   1  12       84.35      110.86     21.45 o 
 -12   1  12       51.29       17.20     16.26 o 
 -11   1  12      230.61      204.53     22.26 o 
 -10   1  12       47.83       19.18     14.25 o 
  -9   1  12       36.90       15.34     12.62 o 
  -8   1  12      131.57      135.63     17.59 o 
  -7   1  12      595.58      627.95     28.41 o 
  -6   1  12        2.68       -5.56      8.38 o 
  -5   1  12       18.97       13.24      9.12 o 
  -4   1  12       12.44       11.15      9.20 o 
  -3   1  12       45.06       27.79     10.43 o 
  -2   1  12     1824.97     1704.80     37.92 o 
  -1   1  12       45.03       58.44     12.11 o 
   0   1  12      248.44      261.44     16.67 o 
   1   1  12       30.85       30.81      9.61 o 
   2   1  12      186.45      176.43     16.57 o 
   3   1  12      735.84      730.13     28.32 o 
   4   1  12     9230.49     9107.26    134.70 o 
   5   1  12    13174.83    13416.14    184.93 o 
   6   1  12     5822.53     5804.74    101.67 o 
   7   1  12     1489.85     1588.86     46.99 o 
   8   1  12      440.78      410.90     28.35 o 
   9   1  12      754.95      780.43     44.31 o 
  10   1  12       33.84       20.43     16.99 o 
  11   1  12      246.55      193.18     26.56 o 
  12   1  12      321.22      381.96     36.56 o 
  13   1  12       42.22      100.17     26.03 o 
 -17   2  12       13.67        6.75     30.03 o 
 -16   2  12       25.69       22.34     24.46 o 
 -15   2  12      488.57      492.34     44.18 o 
 -14   2  12      570.26      569.33     42.97 o 
 -13   2  12       66.49       99.92     23.16 o 
 -12   2  12       45.50       34.33     20.90 o 
 -11   2  12       92.24       73.84     18.75 o 
 -10   2  12        0.00       -4.79     13.24 o 
  -9   2  12       11.29        6.11     12.31 o 
  -8   2  12        4.21       -2.04     12.31 o 
  -7   2  12      109.24      101.80     14.96 o 
  -6   2  12        1.18        2.02      9.40 o 
  -5   2  12       72.54       42.65     14.84 o 
  -4   2  12        4.10       13.80      8.59 o 
  -3   2  12      131.50      133.52     12.84 o 
  -2   2  12      390.70      369.09     22.28 o 
  -1   2  12       12.69       16.04      8.63 o 
   0   2  12        0.07       -7.65      7.65 o 
   1   2  12        3.10        0.35      9.09 o 
   2   2  12        2.80        1.95      9.55 o 
   3   2  12        6.33       -3.67     11.10 o 
   4   2  12        2.98        3.07     11.58 o 
   5   2  12        0.00       -5.32     11.53 o 
   6   2  12       24.35        4.37     13.06 o 
   7   2  12      125.47       88.73     18.25 o 
   8   2  12        1.96       23.41     13.90 o 
   9   2  12        0.01      -14.43     14.47 o 
  10   2  12       22.48        1.40     17.09 o 
  11   2  12        5.36       15.73     18.76 o 
  12   2  12       57.46       41.66     24.80 o 
  13   2  12        3.91      -23.61     23.61 o 
 -16   3  12      135.93      148.56     30.85 o 
 -15   3  12       93.03      115.47     27.02 o 
 -14   3  12      135.34      101.80     25.98 o 
 -13   3  12       22.60       16.79     20.82 o 
 -12   3  12       79.94       42.38     22.12 o 
 -11   3  12        2.95       19.33     17.22 o 
 -10   3  12       73.59       96.37     19.76 o 
  -9   3  12       16.98       23.44     15.19 o 
  -8   3  12        0.97       -4.94     12.07 o 
  -7   3  12        1.90        0.13     10.99 o 
  -6   3  12      151.89      139.69     14.52 o 
  -5   3  12      211.79      240.04     16.51 o 
  -4   3  12      322.68      346.60     20.61 o 
  -3   3  12        0.56       -1.62      9.24 o 
  -2   3  12      107.03       89.98     11.93 o 
  -1   3  12       19.46       18.33      8.98 o 
   0   3  12      904.14      902.72     27.23 o 
   1   3  12      238.49      314.32     20.25 o 
   2   3  12      514.67      606.13     42.69 o 
   3   3  12      158.16      115.16     16.39 o 
   4   3  12      234.89      270.07     21.32 o 
   5   3  12       28.91       40.20     14.07 o 
   6   3  12      291.70      374.24     26.21 o 
   7   3  12      235.95      262.09     24.87 o 
   8   3  12        2.45      -13.69     13.69 o 
   9   3  12      351.51      317.52     27.44 o 
  10   3  12      944.93     1032.67     46.36 o 
  11   3  12        7.12       69.62     23.39 o 
  12   3  12       43.79       60.80     26.48 o 
  13   3  12        6.61       -3.20     24.14 o 
 -16   4  12      231.85      219.24     39.51 o 
 -15   4  12       57.18       77.19     29.56 o 
 -14   4  12      265.99      308.86     38.26 o 
 -13   4  12      136.19       94.06     26.73 o 
 -12   4  12       55.21       26.69     21.18 o 
 -11   4  12       45.00       39.98     20.41 o 
 -10   4  12       28.95       31.67     17.83 o 
  -9   4  12        5.75       38.80     15.61 o 
  -8   4  12      244.02      299.08     25.33 o 
  -7   4  12      162.20      146.99     18.18 o 
  -6   4  12        0.76       -6.31      9.42 o 
  -5   4  12        0.70       -8.58      8.58 o 
  -4   4  12      118.18      106.79     13.99 o 
  -3   4  12        0.00       -9.05      9.05 o 
  -2   4  12       80.82       49.27     11.13 o 
  -1   4  12      160.81      162.18     14.60 o 
   0   4  12        0.61       18.27      9.86 o 
   1   4  12       17.75        1.97     10.09 o 
   2   4  12       18.69       -3.80     11.03 o 
   3   4  12       26.98       17.07     12.97 o 
   4   4  12        0.91       -9.35     11.49 o 
   5   4  12        0.50       16.54     12.94 o 
   6   4  12        0.54      -11.43     12.40 o 
   7   4  12       54.96       60.37     16.49 o 
   8   4  12       19.59       18.02     17.00 o 
   9   4  12       82.79       70.61     20.58 o 
  10   4  12       61.91       75.37     22.43 o 
  11   4  12       68.55       83.46     25.76 o 
  12   4  12       21.22       37.80     26.17 o 
  13   4  12        0.38      -39.38     39.38 o 
 -15   5  12       90.37      134.40     31.82 o 
 -14   5  12       42.54       90.82     28.87 o 
 -13   5  12        0.93        3.01     21.26 o 
 -12   5  12      168.18      244.22     30.06 o 
 -11   5  12       46.69       58.19     20.95 o 
 -10   5  12       23.96       20.55     16.93 o 
  -9   5  12      159.00      172.56     29.98 o 
  -8   5  12      148.97      180.06     20.24 o 
  -7   5  12      450.39      483.11     29.81 o 
  -6   5  12      265.80      288.83     20.21 o 
  -5   5  12       98.51       94.05     14.04 o 
  -4   5  12      822.30      896.58     30.98 o 
  -3   5  12        6.30       19.91     11.52 o 
  -2   5  12      231.66      206.45     18.17 o 
  -1   5  12      251.68      303.16     24.66 o 
   0   5  12        1.17       -9.16      9.16 o 
   1   5  12        5.91        0.24     10.69 o 
   2   5  12      129.93      162.87     20.40 o 
   3   5  12      480.21      412.31     27.97 o 
   4   5  12      425.69      386.18     48.14 o 
   5   5  12        6.48       14.27     13.41 o 
   6   5  12        0.85       14.38     14.27 o 
   7   5  12      114.23       76.43     19.23 o 
   8   5  12     1149.67     1213.23     77.15 o 
   9   5  12      741.17      869.52     51.05 o 
  10   5  12      261.12      350.91     36.74 o 
  11   5  12      374.88      388.15     43.07 o 
  12   5  12       16.72       -0.35     27.39 o 
 -15   6  12        0.30      -26.00     26.00 o 
 -14   6  12        2.02      -21.94     21.94 o 
 -13   6  12       83.45       73.21     24.65 o 
 -12   6  12       89.10      103.76     29.30 o 
 -11   6  12        3.65        8.98     19.56 o 
 -10   6  12      328.76      304.83     29.32 o 
  -9   6  12       44.45       27.12     16.93 o 
  -8   6  12        3.96      -13.92     13.92 o 
  -7   6  12        0.46       -1.09     12.12 o 
  -6   6  12      684.90      735.90     30.00 o 
  -5   6  12       27.30       30.36     11.91 o 
  -4   6  12      504.90      523.08     27.81 o 
  -3   6  12       53.93       40.44     12.90 o 
  -2   6  12      135.39       98.71     16.98 o 
  -1   6  12       10.93       -8.72      9.48 o 
   0   6  12       39.59       20.91     12.22 o 
   1   6  12        1.07       -8.18     11.66 o 
   2   6  12       41.61       45.89     14.12 o 
   3   6  12       30.80       16.95     14.02 o 
   4   6  12        4.06      -13.92     13.92 o 
   5   6  12        0.91       -4.40     15.05 o 
   6   6  12        5.69       -5.70     20.26 o 
   7   6  12       12.19      -10.36     18.81 o 
   8   6  12        4.89      -19.21     19.21 o 
   9   6  12       28.04       37.80     23.19 o 
  10   6  12      122.28       93.59     35.12 o 
  11   6  12       37.74       54.46     28.81 o 
 -14   7  12        0.43       11.22     27.34 o 
 -13   7  12      145.02      217.03     35.56 o 
 -12   7  12       11.34        6.00     31.23 o 
 -11   7  12        0.30      -18.36     18.36 o 
 -10   7  12       53.03       27.10     21.35 o 
  -9   7  12      220.02      273.35     28.76 o 
  -8   7  12        3.38      -15.20     15.20 o 
  -7   7  12      957.23     1028.63     41.52 o 
  -6   7  12      854.58      813.15     34.78 o 
  -5   7  12      152.12      142.67     16.50 o 
  -4   7  12      152.19      204.21     18.96 o 
  -3   7  12      303.54      263.18     20.93 o 
  -2   7  12       21.70       28.35     12.92 o 
  -1   7  12       12.97       25.45     12.17 o 
   0   7  12       62.08       55.23     15.11 o 
   1   7  12       11.18       -6.68     14.52 o 
   2   7  12      102.20      139.46     20.68 o 
   3   7  12       99.60       47.29     18.59 o 
   4   7  12      236.38      310.78     29.09 o 
   5   7  12      202.59      112.54     26.62 o 
   6   7  12        1.61       -4.66     20.06 o 
   7   7  12       14.92        1.28     23.03 o 
   8   7  12       55.43       24.22     24.86 o 
   9   7  12       16.52        0.14     23.22 o 
  10   7  12        0.35        8.34     24.96 o 
  11   7  12       22.20       23.87     30.06 o 
 -13   8  12       10.73       -5.37     26.83 o 
 -12   8  12       83.60       67.98     28.42 o 
 -11   8  12      120.57       77.45     25.94 o 
 -10   8  12       45.51       46.30     24.22 o 
  -9   8  12       22.43       -8.94     18.10 o 
  -8   8  12       83.33       85.90     20.75 o 
  -7   8  12       30.39       43.74     19.82 o 
  -6   8  12       84.89       39.67     19.62 o 
  -5   8  12        0.00       22.03     15.57 o 
  -4   8  12      180.47      158.22     20.75 o 
  -3   8  12       53.36       35.98     14.72 o 
  -2   8  12      177.27      210.89     21.30 o 
  -1   8  12        8.90       -4.08     14.31 o 
   0   8  12       70.80       42.93     17.09 o 
   1   8  12        7.81       29.92     16.41 o 
   2   8  12        0.07       11.81     15.33 o 
   3   8  12        3.96       -2.23     20.03 o 
   4   8  12        2.82        4.99     20.18 o 
   5   8  12        0.86       -2.88     19.99 o 
   6   8  12       18.99       40.44     23.70 o 
   7   8  12        3.40       16.89     24.11 o 
   8   8  12       15.53       38.39     27.38 o 
   9   8  12        0.43        5.77     27.88 o 
  10   8  12        1.96      -16.60     26.35 o 
 -12   9  12       10.25       18.11     28.88 o 
 -11   9  12       23.46       12.39     27.76 o 
 -10   9  12        0.99      -17.30     23.61 o 
  -9   9  12       42.00       32.67     35.12 o 
  -8   9  12       12.47       26.40     21.80 o 
  -7   9  12      121.49       85.05     23.79 o 
  -6   9  12       51.18       33.62     21.56 o 
  -5   9  12       10.45       38.78     19.94 o 
  -4   9  12      350.77      403.85     34.70 o 
  -3   9  12      421.86      480.03     44.92 o 
  -2   9  12       15.37       19.47     19.22 o 
  -1   9  12        2.67       19.06     17.64 o 
   0   9  12       57.58       42.79     17.96 o 
   1   9  12       21.27       52.33     18.78 o 
   2   9  12       78.54       97.21     23.32 o 
   3   9  12       17.38        4.62     19.92 o 
   4   9  12      102.18       61.70     24.52 o 
   5   9  12        4.44        0.23     23.63 o 
   6   9  12        9.62       -6.30     25.27 o 
   7   9  12        7.28        6.95     27.38 o 
   8   9  12       21.56       -2.95     27.57 o 
 -10  10  12       30.71       19.53     26.94 o 
  -9  10  12        0.06       17.88     28.91 o 
  -8  10  12       64.90       20.46     24.05 o 
  -7  10  12      255.48      284.79     35.29 o 
  -6  10  12       10.59       -4.04     22.52 o 
  -5  10  12       12.09        2.78     22.41 o 
  -4  10  12       25.10        9.41     19.74 o 
  -3  10  12      166.44      138.10     27.63 o 
  -2  10  12        3.78        4.09     19.58 o 
  -1  10  12       88.05       62.20     24.00 o 
   0  10  12       42.47       20.74     32.67 o 
   1  10  12        0.02      -20.01     20.01 o 
   2  10  12        4.19       12.56     21.76 o 
   3  10  12        5.54       -7.30     22.15 o 
   4  10  12       44.01      104.90     30.49 o 
   5  10  12        0.06       21.79     26.09 o 
   6  10  12       18.73       18.46     27.17 o 
   7  10  12       16.47       17.19     28.23 o 
  -8  11  12        9.97       35.52     26.69 o 
  -7  11  12      246.71      255.75     34.24 o 
  -6  11  12        7.08        6.41     24.34 o 
  -5  11  12       10.05       -7.57     25.59 o 
  -4  11  12       44.26       22.43     24.77 o 
  -3  11  12       36.29       36.67     24.37 o 
  -2  11  12        9.29        8.29     27.33 o 
  -1  11  12       22.76       23.83     26.35 o 
   0  11  12        0.04       -3.84     23.86 o 
   1  11  12       75.88       28.30     27.99 o 
   2  11  12        2.82      -23.78     23.78 o 
   3  11  12      241.04      417.04     42.57 o 
   4  11  12       75.49       65.90     30.98 o 
   5  11  12        7.43      -27.12     27.39 o 
  -5  12  12       58.09       75.34     35.59 o 
  -4  12  12        4.08        3.13     27.14 o 
  -3  12  12       47.71       64.80     33.16 o 
  -2  12  12       11.23      -20.84     31.91 o 
  -1  12  12       60.05        0.74     28.91 o 
   0  12  12        2.01       -5.42     27.72 o 
   1  12  12       55.40       34.53     30.36 o 
   2  12  12       15.90       -1.34     32.69 o 
 -16   1  13        2.62        9.48     24.44 o 
 -15   1  13       54.98       49.99     23.54 o 
 -14   1  13        5.47       13.09     18.71 o 
 -13   1  13        0.75      -15.95     15.95 o 
 -12   1  13       36.99       74.80     18.72 o 
 -11   1  13       34.24       33.03     16.86 o 
 -10   1  13        2.24       10.06     14.55 o 
  -9   1  13       20.66       13.92     13.50 o 
  -8   1  13        8.21        2.38     11.95 o 
  -7   1  13        1.94       -6.50     11.31 o 
  -6   1  13       10.16        3.41     10.09 o 
  -5   1  13      484.34      534.68     25.11 o 
  -4   1  13      180.17      194.14     16.89 o 
  -3   1  13     2770.12     2837.62     60.64 o 
  -2   1  13      256.85      271.37     21.84 o 
  -1   1  13      415.34      413.52     22.66 o 
   0   1  13        0.58        0.81      9.30 o 
   1   1  13     6048.61     6082.30     90.97 o 
   2   1  13     4741.62     4614.38     77.91 o 
   3   1  13      495.15      442.26     29.23 o 
   4   1  13     2135.17     2232.30     54.92 o 
   5   1  13      568.46      614.43     36.52 o 
   6   1  13        0.01       -1.70     14.43 o 
   7   1  13       64.03       58.47     17.35 o 
   8   1  13      397.53      387.85     29.66 o 
   9   1  13       72.73       73.79     21.77 o 
  10   1  13      105.12       64.45     20.37 o 
  11   1  13       27.39       12.02     19.43 o 
  12   1  13      137.19      110.10     26.63 o 
 -16   2  13        0.03      -21.16     21.16 o 
 -15   2  13       98.62      113.57     26.89 o 
 -14   2  13        1.62       34.82     23.24 o 
 -13   2  13       61.38       51.09     25.53 o 
 -12   2  13       58.87       75.54     21.19 o 
 -11   2  13       16.37       29.99     16.34 o 
 -10   2  13        0.05      -12.00     13.33 o 
  -9   2  13       18.89       11.12     14.31 o 
  -8   2  13        0.38       -8.90     12.33 o 
  -7   2  13        8.65        3.23     12.21 o 
  -6   2  13       22.79       17.39     10.98 o 
  -5   2  13       68.53       46.67     12.29 o 
  -4   2  13        7.67       -4.56     10.20 o 
  -3   2  13       72.86       70.80     12.46 o 
  -2   2  13        1.48       10.74      9.54 o 
  -1   2  13       27.71        9.08     10.17 o 
   0   2  13       85.20       78.63     14.74 o 
   1   2  13       22.23       24.55     11.64 o 
   2   2  13       92.57      111.44     22.87 o 
   3   2  13       38.65       22.09     13.17 o 
   4   2  13      465.96      447.03     28.97 o 
   5   2  13      480.57      481.86     29.12 o 
   6   2  13       36.39       35.68     15.76 o 
   7   2  13      131.29      141.11     21.45 o 
   8   2  13        0.71      -14.43     14.43 o 
   9   2  13       12.63        4.70     16.88 o 
  10   2  13        0.98      -16.35     16.35 o 
  11   2  13       34.83       24.18     20.80 o 
  12   2  13        2.85      -11.71     22.54 o 
 -16   3  13       31.44       56.09     29.03 o 
 -15   3  13       63.01       41.17     25.39 o 
 -14   3  13        0.36       -4.43     21.89 o 
 -13   3  13       28.75       32.18     24.75 o 
 -12   3  13       27.01       28.73     23.64 o 
 -11   3  13        1.53        4.15     17.32 o 
 -10   3  13        2.79        0.38     15.86 o 
  -9   3  13        3.74       -5.67     14.85 o 
  -8   3  13       98.04      105.63     18.15 o 
  -7   3  13      517.67      579.61     30.85 o 
  -6   3  13       26.66       36.52     12.08 o 
  -5   3  13       15.35        0.54      9.73 o 
  -4   3  13       15.27       10.81      9.98 o 
  -3   3  13      101.76       96.24     13.00 o 
  -2   3  13      889.36      971.75     35.95 o 
  -1   3  13       22.95       17.97      9.71 o 
   0   3  13      217.97      211.00     18.14 o 
   1   3  13      158.60      153.96     17.42 o 
   2   3  13        0.89       -1.97     13.14 o 
   3   3  13      174.41      176.26     21.87 o 
   4   3  13     3387.76     3406.02     80.54 o 
   5   3  13       32.84       43.60     14.85 o 
   6   3  13     4220.63     4575.05     85.28 o 
   7   3  13     1834.83     1805.61     78.17 o 
   8   3  13      311.06      287.48     27.27 o 
   9   3  13      247.06      258.50     26.25 o 
  10   3  13        1.28      -16.88     16.88 o 
  11   3  13       40.17       51.59     23.37 o 
  12   3  13        8.46      -11.88     24.23 o 
 -15   4  13       69.87       61.39     29.62 o 
 -14   4  13      161.88      143.13     30.69 o 
 -13   4  13      152.31       99.08     27.03 o 
 -12   4  13        5.58      -14.26     20.04 o 
 -11   4  13       14.34       23.13     19.66 o 
 -10   4  13        0.09      -13.15     16.16 o 
  -9   4  13       99.41      112.73     20.97 o 
  -8   4  13       29.74        5.03     13.93 o 
  -7   4  13      377.79      450.56     27.98 o 
  -6   4  13       49.79       47.51     15.79 o 
  -5   4  13      207.17      165.80     17.43 o 
  -4   4  13       29.14        7.89     10.94 o 
  -3   4  13        0.31       -4.15      9.59 o 
  -2   4  13       20.37        8.07     10.55 o 
  -1   4  13        1.06       -4.85      9.46 o 
   0   4  13        5.05        0.85     10.64 o 
   1   4  13       36.10       24.61     13.45 o 
   2   4  13       16.92      -13.77     13.77 o 
   3   4  13        1.07       -4.62     12.67 o 
   4   4  13       59.12       57.95     16.85 o 
   5   4  13       12.66        3.75     14.81 o 
   6   4  13       77.20       84.28     18.02 o 
   7   4  13        1.39       -6.11     15.38 o 
   8   4  13        1.81       -9.77     16.40 o 
   9   4  13        2.76      -12.33     20.27 o 
  10   4  13       28.71       23.24     23.27 o 
  11   4  13       49.31       54.58     30.57 o 
  12   4  13       25.82       15.33     27.08 o 
 -15   5  13      105.65       84.27     31.21 o 
 -14   5  13       93.11       87.00     39.75 o 
 -13   5  13      167.49      131.91     45.59 o 
 -12   5  13        6.90      -22.02     22.02 o 
 -11   5  13        4.40      -15.31     18.67 o 
 -10   5  13       22.31        5.17     18.62 o 
  -9   5  13       56.99       21.27     19.36 o 
  -8   5  13      219.86      182.79     22.80 o 
  -7   5  13      366.30      360.73     26.89 o 
  -6   5  13     2190.55     2322.50     50.06 o 
  -5   5  13      781.40      811.09     30.12 o 
  -4   5  13     1408.29     1349.64     48.31 o 
  -3   5  13      671.31      739.12     30.29 o 
  -2   5  13       37.80       33.13     11.64 o 
  -1   5  13       50.23       42.31     12.51 o 
   0   5  13      662.04      689.95     28.75 o 
   1   5  13      133.48      136.38     18.54 o 
   2   5  13       52.73       52.73     15.89 o 
   3   5  13      617.69      520.40     32.58 o 
   4   5  13      707.04      544.37     40.65 o 
   5   5  13      330.91      278.64     26.86 o 
   6   5  13       24.24       -7.66     14.94 o 
   7   5  13        2.58       -1.81     16.03 o 
   8   5  13      295.98      361.08     36.35 o 
   9   5  13       49.41       90.52     27.37 o 
  10   5  13       76.94       83.97     27.99 o 
  11   5  13      103.56      140.97     42.21 o 
 -14   6  13        2.50       18.44     28.09 o 
 -13   6  13      303.31      302.97     39.65 o 
 -12   6  13       13.77       12.26     20.73 o 
 -11   6  13        0.26        8.96     20.51 o 
 -10   6  13      103.13      106.19     24.34 o 
  -9   6  13       41.60       21.99     18.61 o 
  -8   6  13       14.62       12.54     16.65 o 
  -7   6  13     1160.32     1284.98     41.54 o 
  -6   6  13      382.14      333.11     23.78 o 
  -5   6  13      117.43       91.07     16.99 o 
  -4   6  13       19.78       -2.16     13.31 o 
  -3   6  13       83.89      112.33     16.46 o 
  -2   6  13        7.39        9.80     11.97 o 
  -1   6  13       33.61       11.57     11.57 o 
   0   6  13        4.27       10.72     12.85 o 
   1   6  13        0.30       -5.14     13.98 o 
   2   6  13        0.59      -12.73     12.73 o 
   3   6  13       17.86       15.98     16.38 o 
   4   6  13        3.03       -0.12     16.34 o 
   5   6  13        0.05      -15.11     16.43 o 
   6   6  13        0.31       -8.10     21.69 o 
   7   6  13       18.17       30.91     24.03 o 
   8   6  13       97.03      109.21     29.80 o 
   9   6  13       70.15       62.66     33.15 o 
  10   6  13       82.57       74.99     30.73 o 
 -13   7  13        0.07       -0.01     26.29 o 
 -12   7  13        0.44       23.22     25.00 o 
 -11   7  13       65.66       50.67     23.63 o 
 -10   7  13      185.68      153.77     27.17 o 
  -9   7  13       52.97       25.70     18.97 o 
  -8   7  13        1.96        1.36     16.13 o 
  -7   7  13      960.28     1008.88     38.99 o 
  -6   7  13     2085.39     2393.86     63.45 o 
  -5   7  13      147.59      179.53     21.04 o 
  -4   7  13      531.82      477.45     26.64 o 
  -3   7  13      513.72      453.89     36.04 o 
  -2   7  13        8.51        4.70     12.82 o 
  -1   7  13      104.33       79.04     17.88 o 
   0   7  13        6.74       12.34     14.36 o 
   1   7  13       50.29       77.27     20.05 o 
   2   7  13      878.34      804.31     41.77 o 
   3   7  13        9.06       -0.22     16.76 o 
   4   7  13      408.46      464.86     34.95 o 
   5   7  13      304.72      265.08     38.74 o 
   6   7  13        6.80       13.36     21.57 o 
   7   7  13       40.12       48.55     25.28 o 
   8   7  13        0.26       14.16     26.70 o 
   9   7  13       97.58       75.72     30.82 o 
  10   7  13        0.18        5.19     29.06 o 
 -12   8  13       22.44      -15.38     24.73 o 
 -11   8  13       21.71        9.91     26.59 o 
 -10   8  13       12.45       20.78     22.33 o 
  -9   8  13       16.15       64.52     23.00 o 
  -8   8  13       26.48       22.69     20.53 o 
  -7   8  13      236.13      180.70     27.56 o 
  -6   8  13       58.55       81.08     23.15 o 
  -5   8  13        1.51       13.20     16.86 o 
  -4   8  13      222.96      196.83     22.71 o 
  -3   8  13        0.95       13.97     14.70 o 
  -2   8  13        0.32      -13.35     13.35 o 
  -1   8  13       24.13       15.38     16.39 o 
   0   8  13       53.49       45.61     18.27 o 
   1   8  13       33.46       32.95     22.42 o 
   2   8  13       22.21       31.58     20.31 o 
   3   8  13        0.02       -6.27     22.66 o 
   4   8  13       72.10       71.54     25.90 o 
   5   8  13        1.64       25.79     24.31 o 
   6   8  13       27.78       49.55     27.94 o 
   7   8  13       12.90        2.55     26.26 o 
   8   8  13        5.81      -12.17     26.82 o 
   9   8  13        1.82       19.20     29.60 o 
 -11   9  13       10.09       20.28     29.18 o 
 -10   9  13        2.82       22.07     27.60 o 
  -9   9  13       43.30       31.32     26.15 o 
  -8   9  13       12.74      -10.65     22.68 o 
  -7   9  13       33.55       11.89     24.25 o 
  -6   9  13       14.14       16.61     24.46 o 
  -5   9  13      129.71      105.62     25.73 o 
  -4   9  13       66.08      132.13     24.20 o 
  -3   9  13        0.02        0.36     20.08 o 
  -2   9  13        6.71       15.03     21.27 o 
  -1   9  13      107.01      152.57     24.89 o 
   0   9  13       18.98       18.67     17.27 o 
   1   9  13        6.75        1.88     18.53 o 
   2   9  13       21.38      -13.08     21.16 o 
   3   9  13      210.82      251.13     36.39 o 
   4   9  13        4.21       -0.81     25.03 o 
   5   9  13      367.17      351.21     42.99 o 
   6   9  13       70.94        1.46     27.43 o 
   7   9  13        5.72       10.31     27.19 o 
  -9  10  13        3.20        1.13     28.88 o 
  -8  10  13        3.42       22.63     30.82 o 
  -7  10  13       30.80       25.83     24.91 o 
  -6  10  13       37.49       94.15     28.96 o 
  -5  10  13        9.45       30.22     24.96 o 
  -4  10  13      200.36      157.38     35.91 o 
  -3  10  13       49.64       16.45     24.62 o 
  -2  10  13       10.18       30.02     23.26 o 
  -1  10  13        0.21      -21.06     21.06 o 
   0  10  13       36.79       21.98     24.97 o 
   1  10  13       10.59       19.71     29.41 o 
   2  10  13       12.19      -12.18     23.96 o 
   3  10  13       27.02       -8.57     25.69 o 
   4  10  13        0.12        4.53     25.20 o 
   5  10  13        4.34        0.56     27.33 o 
   6  10  13        0.03      -13.50     28.04 o 
  -7  11  13       83.38      107.20     31.01 o 
  -6  11  13      514.40      645.70     52.70 o 
  -5  11  13       37.03       40.36     29.79 o 
  -4  11  13        6.13       46.56     29.51 o 
  -3  11  13       12.43       -8.58     23.58 o 
  -2  11  13        5.93       -7.82     26.76 o 
  -1  11  13       42.17       -3.30     27.39 o 
   0  11  13       20.61       62.95     30.11 o 
   1  11  13        5.90       17.64     28.88 o 
   2  11  13       35.71       -8.66     30.09 o 
   3  11  13       35.60       25.92     29.24 o 
 -16   0  14        1.95       20.76     34.30 o 
 -15   0  14      146.99      122.23     44.00 o 
 -14   0  14      135.61       72.57     30.66 o 
 -13   0  14       45.99       42.50     27.17 o 
 -12   0  14       57.32       33.07     27.43 o 
 -11   0  14      215.35      214.95     35.38 o 
 -10   0  14        4.40      -14.89     22.26 o 
  -9   0  14        0.78        0.92     20.06 o 
  -8   0  14       94.23       52.82     43.50 o 
  -7   0  14        6.04       10.43     17.58 o 
  -6   0  14       56.15       12.25     19.72 o 
  -5   0  14       93.87       88.67     23.74 o 
  -4   0  14       78.26       86.81     24.01 o 
  -3   0  14      274.63      333.07     38.47 o 
  -2   0  14        4.64      -14.73     14.73 o 
  -1   0  14        2.42       20.15     19.07 o 
   0   0  14      132.35      107.03     23.66 o 
   1   0  14      524.61      546.35     43.42 o 
   2   0  14      308.84      462.62     45.08 o 
   3   0  14       36.01       40.81     23.05 o 
   4   0  14      231.98      226.69     33.87 o 
   5   0  14        9.19       12.62     22.59 o 
   6   0  14       32.67       32.11     22.83 o 
   7   0  14       44.84       53.92     24.54 o 
   8   0  14        1.38        3.07     21.69 o 
   9   0  14       54.90       86.70     29.25 o 
  10   0  14       22.86       64.85     29.07 o 
  11   0  14        0.39       24.26     29.18 o 
  12   0  14      467.05      506.16     62.30 o 
 -16   1  14       21.38      -23.15     23.15 o 
 -15   1  14      136.47      131.23     28.51 o 
 -14   1  14        2.31       10.51     19.69 o 
 -13   1  14       23.94       17.03     18.46 o 
 -12   1  14        1.70      -13.89     16.34 o 
 -11   1  14      136.04      119.14     26.18 o 
 -10   1  14       23.90        1.92     14.73 o 
  -9   1  14        6.70        1.30     13.37 o 
  -8   1  14        3.29        7.28     13.53 o 
  -7   1  14      115.54      109.68     20.39 o 
  -6   1  14     1421.11     1479.54     39.87 o 
  -5   1  14      345.36      330.92     22.97 o 
  -4   1  14      395.58      353.41     25.00 o 
  -3   1  14       43.91       41.31     14.42 o 
  -2   1  14      323.80      280.85     25.65 o 
  -1   1  14      771.21      812.93     36.56 o 
   0   1  14        2.61        3.09     11.63 o 
   1   1  14    10136.98    10498.38    139.23 o 
   2   1  14     2159.38     2156.98     58.16 o 
   3   1  14      149.59      178.40     22.25 o 
   4   1  14      309.79      299.38     34.76 o 
   5   1  14      840.46      827.61     40.48 o 
   6   1  14      254.09      240.93     30.25 o 
   7   1  14       26.76       32.82     16.34 o 
   8   1  14        3.03      -14.43     14.43 o 
   9   1  14       13.41        1.16     18.13 o 
  10   1  14       46.08       64.54     21.45 o 
  11   1  14      218.94      259.04     31.21 o 
  12   1  14      122.47       95.08     55.54 o 
 -15   2  14      109.97       87.90     26.08 o 
 -14   2  14       52.44       53.85     23.70 o 
 -13   2  14        0.66      -17.84     18.46 o 
 -12   2  14        0.07        8.42     16.95 o 
 -11   2  14        4.67       -0.20     15.71 o 
 -10   2  14       67.46       50.84     18.46 o 
  -9   2  14       70.92       93.89     18.75 o 
  -8   2  14      190.40      148.04     21.27 o 
  -7   2  14      114.44       69.63     16.49 o 
  -6   2  14      389.93      331.86     24.23 o 
  -5   2  14        6.23      -10.95     10.95 o 
  -4   2  14       68.61       43.50     20.37 o 
  -3   2  14      118.83       68.56     15.24 o 
  -2   2  14       64.77       39.95     13.46 o 
  -1   2  14        0.03      -10.57     10.57 o 
   0   2  14        8.12       16.76     11.76 o 
   1   2  14       65.40       54.34     14.41 o 
   2   2  14        8.10       15.13     14.53 o 
   3   2  14       27.92       33.34     16.99 o 
   4   2  14       28.01       42.34     16.87 o 
   5   2  14      138.35      120.26     21.08 o 
   6   2  14       16.10        2.27     15.53 o 
   7   2  14        5.24       -4.14     16.36 o 
   8   2  14       30.04       20.11     16.92 o 
   9   2  14       21.28       19.35     17.82 o 
  10   2  14        6.46        4.72     18.57 o 
  11   2  14      128.49      123.43     26.60 o 
 -15   3  14        0.21       36.21     27.70 o 
 -14   3  14       24.19       41.47     25.31 o 
 -13   3  14       53.18       26.15     23.91 o 
 -12   3  14       19.07       19.12     30.47 o 
 -11   3  14        7.82       30.25     19.54 o 
 -10   3  14        4.23       15.40     17.87 o 
  -9   3  14       65.12       31.36     22.96 o 
  -8   3  14        7.33       -6.12     14.13 o 
  -7   3  14      661.08      696.06     38.71 o 
  -6   3  14        3.28        8.40     12.86 o 
  -5   3  14     1294.31     1274.04     43.85 o 
  -4   3  14       12.20       14.30     11.29 o 
  -3   3  14        1.45       -3.60     11.52 o 
  -2   3  14       38.62       42.08     12.34 o 
  -1   3  14      748.00      781.12     29.92 o 
   0   3  14      166.88      181.26     18.35 o 
   1   3  14       10.48       23.23     14.04 o 
   2   3  14      826.09      999.48     41.36 o 
   3   3  14      424.03      333.70     28.24 o 
   4   3  14     1352.98     1405.12     54.44 o 
   5   3  14      710.47      796.16     48.43 o 
   6   3  14      691.85      784.64     44.76 o 
   7   3  14       75.32       55.63     20.19 o 
   8   3  14       15.48        5.51     16.46 o 
   9   3  14      153.17      115.84     23.64 o 
  10   3  14       29.75       50.00     22.04 o 
  11   3  14      355.06      492.38     41.23 o 
 -15   4  14       14.29       44.47     27.80 o 
 -14   4  14       73.27       34.38     27.56 o 
 -13   4  14       18.15       14.52     24.67 o 
 -12   4  14      127.19      132.47     32.08 o 
 -11   4  14      167.70      192.64     42.09 o 
 -10   4  14       23.11       44.60     21.89 o 
  -9   4  14        0.03       19.93     16.74 o 
  -8   4  14       36.33        8.08     20.31 o 
  -7   4  14      357.28      389.61     29.18 o 
  -6   4  14      135.37      161.88     20.32 o 
  -5   4  14       29.89      -12.60     12.60 o 
  -4   4  14        6.62       -7.83     10.87 o 
  -3   4  14       22.46       34.36     12.45 o 
  -2   4  14       37.18       27.86     12.11 o 
  -1   4  14       15.76        7.26     11.45 o 
   0   4  14       29.18       30.42     13.33 o 
   1   4  14        4.49       -9.33     12.68 o 
   2   4  14        2.25       -9.55     14.66 o 
   3   4  14       39.76       36.88     16.78 o 
   4   4  14       20.25      -11.41     13.99 o 
   5   4  14      232.80      224.48     25.34 o 
   6   4  14      212.35      207.32     25.28 o 
   7   4  14        7.47       29.14     19.78 o 
   8   4  14       33.24       30.37     20.80 o 
   9   4  14       17.47       40.72     21.62 o 
  10   4  14      107.23       62.00     26.70 o 
  11   4  14       42.75       16.05     26.25 o 
 -14   5  14       56.42       44.92     28.83 o 
 -13   5  14       51.78       51.68     27.36 o 
 -12   5  14        3.66        0.06     22.46 o 
 -11   5  14        8.74       16.01     20.85 o 
 -10   5  14      801.09      929.00     50.04 o 
  -9   5  14      541.80      732.33     45.26 o 
  -8   5  14      580.63      589.54     36.19 o 
  -7   5  14       10.76       26.63     18.03 o 
  -6   5  14        9.15       19.38     15.40 o 
  -5   5  14       51.27       30.16     13.87 o 
  -4   5  14      468.85      497.96     26.37 o 
  -3   5  14       75.13       56.35     13.87 o 
  -2   5  14      123.14      110.31     15.43 o 
  -1   5  14       88.96       90.47     16.04 o 
   0   5  14      611.86      673.43     36.42 o 
   1   5  14        9.26       -2.16     13.70 o 
   2   5  14        0.58       -2.03     14.04 o 
   3   5  14     1019.66      857.37     40.67 o 
   4   5  14      742.69      710.17     46.67 o 
   5   5  14      471.22      492.84     36.41 o 
   6   5  14      410.02      384.13     31.63 o 
   7   5  14       86.49       53.00     20.18 o 
   8   5  14      312.08      308.05     45.61 o 
   9   5  14       79.32       93.14     31.00 o 
  10   5  14       43.68       57.14     31.63 o 
 -13   6  14        0.14       32.75     26.15 o 
 -12   6  14       66.56       54.21     25.34 o 
 -11   6  14       12.70       54.13     23.35 o 
 -10   6  14      165.43      133.36     26.08 o 
  -9   6  14        6.51       -1.61     19.71 o 
  -8   6  14      120.03       92.34     29.16 o 
  -7   6  14        6.42      -13.07     16.22 o 
  -6   6  14      216.78      196.53     23.05 o 
  -5   6  14        5.91       -4.43     12.48 o 
  -4   6  14       30.56       43.63     15.41 o 
  -3   6  14       11.34       -4.37     13.40 o 
  -2   6  14       17.78       16.23     12.92 o 
  -1   6  14        5.86        0.08     12.84 o 
   0   6  14       68.01       50.22     16.85 o 
   1   6  14        1.00       25.48     15.55 o 
   2   6  14        4.20        0.65     15.47 o 
   3   6  14       12.56       -4.64     17.01 o 
   4   6  14        0.06       19.61     18.88 o 
   5   6  14        1.71       11.00     20.25 o 
   6   6  14       88.82       26.86     23.09 o 
   7   6  14       20.02        1.65     24.90 o 
   8   6  14      222.72      279.16     49.80 o 
   9   6  14       84.64      197.88     42.42 o 
 -13   7  14        0.32        9.35     29.46 o 
 -12   7  14        1.79       85.57     29.57 o 
 -11   7  14      333.35      373.00     36.85 o 
 -10   7  14        9.66       19.91     22.53 o 
  -9   7  14      144.81       93.28     31.05 o 
  -8   7  14       40.23       39.06     21.00 o 
  -7   7  14      626.18      615.34     38.90 o 
  -6   7  14      988.63     1220.33     45.35 o 
  -5   7  14      135.63      196.12     24.41 o 
  -4   7  14       19.35       18.09     15.17 o 
  -3   7  14        2.73       -4.88     13.22 o 
  -2   7  14      161.16      146.39     21.82 o 
  -1   7  14      432.71      402.03     29.23 o 
   0   7  14      724.73      704.70     44.53 o 
   1   7  14      716.69      693.43     41.93 o 
   2   7  14       27.36        8.05     17.66 o 
   3   7  14       58.62       47.86     21.15 o 
   4   7  14       86.18      123.79     26.56 o 
   5   7  14      101.47       76.98     27.70 o 
   6   7  14       34.69       23.89     28.21 o 
   7   7  14      126.37       76.93     36.05 o 
   8   7  14       22.22       23.44     28.01 o 
   9   7  14        0.37      -62.01     62.01 o 
 -11   8  14       17.09      -24.52     24.52 o 
 -10   8  14        9.33       -2.28     23.54 o 
  -9   8  14        7.91       21.28     25.92 o 
  -8   8  14       79.69       76.91     42.83 o 
  -7   8  14       12.69       25.57     23.13 o 
  -6   8  14      145.91      213.92     29.39 o 
  -5   8  14       30.59        4.97     18.44 o 
  -4   8  14      108.28      126.52     21.63 o 
  -3   8  14       16.63        6.27     16.59 o 
  -2   8  14       60.11       46.54     18.53 o 
  -1   8  14        9.81        1.27     17.27 o 
   0   8  14        1.09       12.29     18.31 o 
   1   8  14        6.64       35.15     20.82 o 
   2   8  14        4.59       -7.00     19.66 o 
   3   8  14       28.17       -7.46     22.58 o 
   4   8  14       29.55       -3.22     25.15 o 
   5   8  14        0.60       -5.63     26.49 o 
   6   8  14        9.70       73.32     30.45 o 
   7   8  14       15.82       32.32     30.15 o 
 -10   9  14      101.59      159.15     36.41 o 
  -9   9  14       52.76      -14.89     28.25 o 
  -8   9  14       62.33       90.38     29.14 o 
  -7   9  14     1093.33     1296.69     63.77 o 
  -6   9  14       80.24       41.97     27.14 o 
  -5   9  14       15.25       44.65     26.35 o 
  -4   9  14      209.85      142.01     38.51 o 
  -3   9  14       22.37        4.84     22.46 o 
  -2   9  14      293.53      415.30     37.00 o 
  -1   9  14       75.40       63.62     20.94 o 
   0   9  14        9.98        7.26     19.93 o 
   1   9  14      141.19      136.54     25.59 o 
   2   9  14        1.57      -22.96     23.77 o 
   3   9  14       56.41       92.53     30.88 o 
   4   9  14       44.42       10.33     27.55 o 
   5   9  14        9.81      -18.98     24.59 o 
   6   9  14       19.14       12.88     31.21 o 
  -8  10  14       58.33       90.23     37.70 o 
  -7  10  14       59.30       70.05     30.92 o 
  -6  10  14        6.30       15.71     25.22 o 
  -5  10  14        2.96      -11.25     26.98 o 
  -4  10  14        1.76       -6.73     24.69 o 
  -3  10  14       65.07       64.78     26.32 o 
  -2  10  14       15.32       -1.70     24.52 o 
  -1  10  14        0.40      -13.45     22.51 o 
   0  10  14        9.84       35.57     32.08 o 
   1  10  14        3.65        3.56     31.85 o 
   2  10  14       11.23      -29.89     29.89 o 
   3  10  14       20.87       31.89     30.03 o 
   4  10  14      110.24       78.64     32.88 o 
  -4  11  14        4.43        9.84     27.52 o 
  -3  11  14      109.44      107.85     36.67 o 
  -2  11  14        1.15       -5.55     29.23 o 
  -1  11  14        4.18       27.79     29.14 o 
   0  11  14       39.63       29.09     30.44 o 
 -15   1  15       34.77       34.92     24.60 o 
 -14   1  15        3.35       35.22     23.57 o 
 -13   1  15       30.87        4.97     19.73 o 
 -12   1  15       35.81       31.75     19.71 o 
 -11   1  15      148.55      137.38     22.41 o 
 -10   1  15       74.31       35.61     17.21 o 
  -9   1  15        1.36        4.11     15.05 o 
  -8   1  15      166.86      133.04     21.67 o 
  -7   1  15     1548.69     1853.07     57.68 o 
  -6   1  15      421.17      501.41     36.30 o 
  -5   1  15        2.68       -1.96     12.91 o 
  -4   1  15      368.70      378.84     29.03 o 
  -3   1  15     4483.07     4859.03     91.05 o 
  -2   1  15     4337.78     4425.64     81.55 o 
  -1   1  15     1142.64     1087.36     55.13 o 
   0   1  15      609.16      581.56     31.30 o 
   1   1  15     1301.19     1473.46     44.56 o 
   2   1  15       88.17      103.78     22.20 o 
   3   1  15       86.75       50.07     18.44 o 
   4   1  15      433.26      425.02     57.58 o 
   5   1  15      154.19      165.15     26.64 o 
   6   1  15      203.85      196.44     28.12 o 
   7   1  15       15.75       30.10     17.66 o 
   8   1  15       15.36       14.67     17.68 o 
   9   1  15        6.82       -2.04     18.06 o 
  10   1  15      120.69      113.69     24.55 o 
 -15   2  15        6.06      -15.62     22.92 o 
 -14   2  15       21.47       25.80     22.68 o 
 -13   2  15       19.95       10.81     22.37 o 
 -12   2  15        2.68       -7.14     18.98 o 
 -11   2  15        3.71        4.02     17.25 o 
 -10   2  15       73.11       71.43     19.54 o 
  -9   2  15       31.44       23.73     17.03 o 
  -8   2  15        8.73       17.17     15.95 o 
  -7   2  15      100.34      101.38     20.50 o 
  -6   2  15       47.46       36.08     15.70 o 
  -5   2  15        0.02       -6.52     13.25 o 
  -4   2  15       56.33       76.26     17.09 o 
  -3   2  15      168.43      185.30     20.18 o 
  -2   2  15      210.79      263.72     21.97 o 
  -1   2  15       48.73       41.40     14.66 o 
   0   2  15       50.49       63.13     15.98 o 
   1   2  15      789.00      777.05     39.81 o 
   2   2  15       92.28       81.54     20.44 o 
   3   2  15       39.56       37.95     18.18 o 
   4   2  15        3.08       -7.69     16.07 o 
   5   2  15        2.08        5.74     16.30 o 
   6   2  15        0.00       13.24     19.36 o 
   7   2  15       12.47       22.21     20.63 o 
   8   2  15       31.59       21.79     19.04 o 
   9   2  15       21.97       20.90     19.63 o 
  10   2  15       48.83       38.65     21.53 o 
 -14   3  15       50.22       50.49     26.64 o 
 -13   3  15      139.49      137.10     28.15 o 
 -12   3  15      181.88      145.00     27.39 o 
 -11   3  15       47.74       57.50     19.91 o 
 -10   3  15      115.80      130.35     22.82 o 
  -9   3  15       19.53       21.36     17.07 o 
  -8   3  15      459.92      477.04     36.46 o 
  -7   3  15      852.70      958.90     44.53 o 
  -6   3  15      914.27     1031.76     41.62 o 
  -5   3  15      143.97      139.59     23.29 o 
  -4   3  15       93.94       68.58     17.35 o 
  -3   3  15      107.45       85.94     16.99 o 
  -2   3  15       24.28       29.14     18.41 o 
  -1   3  15      310.50      288.35     24.10 o 
   0   3  15     1605.54     1682.77     51.15 o 
   1   3  15      370.65      314.42     34.62 o 
   2   3  15     7385.65     7331.30    130.89 o 
   3   3  15      441.64      436.20     33.53 o 
   4   3  15      176.00      233.07     25.23 o 
   5   3  15      157.50      124.53     23.60 o 
   6   3  15        0.55        0.80     18.44 o 
   7   3  15       36.93       21.55     20.14 o 
   8   3  15       23.71       12.29     19.71 o 
   9   3  15       17.95       11.75     20.82 o 
  10   3  15      102.81       77.32     26.08 o 
 -14   4  15       11.32       19.72     25.25 o 
 -13   4  15        0.27        5.30     25.63 o 
 -12   4  15       14.22       11.28     23.59 o 
 -11   4  15      118.79      117.14     27.89 o 
 -10   4  15      168.51      203.86     31.20 o 
  -9   4  15      185.59      155.85     25.53 o 
  -8   4  15        6.52       13.80     17.66 o 
  -7   4  15       43.47       66.78     19.51 o 
  -6   4  15       17.98       13.81     14.74 o 
  -5   4  15       83.45       71.27     17.19 o 
  -4   4  15       89.34      100.82     17.58 o 
  -3   4  15       20.73       14.64     14.13 o 
  -2   4  15        0.13        1.46     12.78 o 
  -1   4  15       28.39       31.57     13.83 o 
   0   4  15        0.29      -12.60     12.60 o 
   1   4  15      359.47      338.58     27.75 o 
   2   4  15       88.83       94.21     20.62 o 
   3   4  15       35.57       31.17     17.33 o 
   4   4  15      158.91      106.18     21.32 o 
   5   4  15       34.12       37.10     19.44 o 
   6   4  15       93.34       92.67     23.11 o 
   7   4  15        9.18        9.31     23.34 o 
   8   4  15        0.00      -19.41     19.41 o 
   9   4  15        4.77      -24.57     24.57 o 
  10   4  15        0.96       28.51     57.59 o 
 -13   5  15        0.27       22.88     27.77 o 
 -12   5  15       82.61       44.50     27.41 o 
 -11   5  15       52.54       55.13     26.67 o 
 -10   5  15      712.51      808.38     62.13 o 
  -9   5  15      600.82      532.48     43.29 o 
  -8   5  15      174.28      165.26     25.76 o 
  -7   5  15      377.28      467.59     35.12 o 
  -6   5  15        3.10      -14.15     14.15 o 
  -5   5  15        1.16        8.70     13.72 o 
  -4   5  15      701.67      699.37     33.49 o 
  -3   5  15       50.75       45.85     14.22 o 
  -2   5  15       46.09       57.29     16.01 o 
  -1   5  15     1628.40     1618.81     48.13 o 
   0   5  15      535.72      429.50     39.25 o 
   1   5  15      569.28      480.04     30.77 o 
   2   5  15     1236.72     1207.55     45.95 o 
   3   5  15        0.04        7.38     17.30 o 
   4   5  15        4.20       -6.30     17.05 o 
   5   5  15        7.16       -0.13     18.29 o 
   6   5  15        1.82      -11.88     18.20 o 
   7   5  15      188.10      237.52     30.98 o 
   8   5  15       68.37       48.17     28.87 o 
   9   5  15       82.40      166.45     39.29 o 
 -13   6  15       39.10      107.48     99.21 o 
 -12   6  15        0.83       20.71     26.32 o 
 -11   6  15       11.15        7.31     23.67 o 
 -10   6  15      308.98      243.54     34.80 o 
  -9   6  15       48.83       43.45     25.20 o 
  -8   6  15       51.29       96.65     26.29 o 
  -7   6  15        0.03      -21.93     21.93 o 
  -6   6  15      167.10       85.11     20.37 o 
  -5   6  15       12.54       23.67     16.00 o 
  -4   6  15        9.44       14.07     14.26 o 
  -3   6  15       15.91        5.57     15.23 o 
  -2   6  15       26.85        8.15     15.14 o 
  -1   6  15       35.71       19.78     15.17 o 
   0   6  15       50.95       31.84     16.32 o 
   1   6  15        4.14      -13.55     16.93 o 
   2   6  15       73.61       50.28     22.76 o 
   3   6  15        1.71        7.57     19.83 o 
   4   6  15       58.02       77.50     22.69 o 
   5   6  15       29.51       26.01     22.25 o 
   6   6  15        8.34      -17.24     21.60 o 
   7   6  15        1.41      -20.75     24.66 o 
   8   6  15        3.21        4.79     33.70 o 
 -12   7  15        0.01       62.01     86.81 o 
 -11   7  15        1.84       27.15     25.09 o 
 -10   7  15      560.76      535.27     47.24 o 
  -9   7  15       72.37       46.65     26.35 o 
  -8   7  15        6.52        2.58     23.63 o 
  -7   7  15       52.36       63.26     24.87 o 
  -6   7  15      131.91      100.31     21.89 o 
  -5   7  15       19.97       16.98     18.85 o 
  -4   7  15       15.16      -15.56     15.56 o 
  -3   7  15       25.62       18.86     15.61 o 
  -2   7  15       30.95        3.99     16.22 o 
  -1   7  15        7.87        4.71     18.48 o 
   0   7  15        7.13        9.20     18.69 o 
   1   7  15      422.52      453.99     36.43 o 
   2   7  15        0.08       26.68     19.68 o 
   3   7  15      226.70      219.68     30.26 o 
   4   7  15      101.61      110.62     26.60 o 
   5   7  15       42.69       35.90     24.51 o 
   6   7  15       72.63       34.92     29.54 o 
   7   7  15       11.18       12.40     28.14 o 
 -10   8  15       25.78       41.24     33.40 o 
  -9   8  15        1.79      -28.91     28.91 o 
  -8   8  15       17.10       -3.29     27.88 o 
  -7   8  15       13.57        7.81     23.87 o 
  -6   8  15        0.09      -11.28     20.58 o 
  -5   8  15       70.29       31.70     20.47 o 
  -4   8  15       37.60       39.93     22.97 o 
  -3   8  15        3.67       -1.16     17.35 o 
  -2   8  15       50.45       27.36     20.43 o 
  -1   8  15       54.86       30.08     21.51 o 
   0   8  15      115.63       86.36     24.35 o 
   1   8  15       11.70       30.19     22.85 o 
   2   8  15       47.84       38.90     23.55 o 
   3   8  15       24.78        2.94     23.03 o 
   4   8  15        9.04        9.82     26.79 o 
   5   8  15        0.83        1.71     26.49 o 
   6   8  15        0.84       15.28     27.79 o 
  -8   9  15        0.59        8.52     29.20 o 
  -7   9  15       27.24       38.83     33.35 o 
  -6   9  15       13.93      -23.07     24.65 o 
  -5   9  15       47.98       88.35     32.26 o 
  -4   9  15       65.81       45.14     26.47 o 
  -3   9  15      173.83      226.13     45.74 o 
  -2   9  15       26.37       25.46     24.63 o 
  -1   9  15       36.38       19.13     21.68 o 
   0   9  15       20.85        1.33     20.16 o 
   1   9  15      245.61      214.94     34.05 o 
   2   9  15       16.51       50.35     30.20 o 
   3   9  15        5.91       -0.22     26.38 o 
   4   9  15       49.45      115.16     33.58 o 
  -6  10  15        1.93       16.72     30.03 o 
  -5  10  15        0.07       29.10     31.00 o 
  -4  10  15        5.97       17.85     26.67 o 
  -3  10  15        4.41       33.83     25.98 o 
  -2  10  15        1.29       -3.07     24.79 o 
  -1  10  15       23.85        6.42     27.46 o 
   0  10  15        0.47       -3.48     31.49 o 
   1  10  15        4.36       27.67     33.73 o 
 -14   0  16       31.48       39.22     34.28 o 
 -13   0  16        0.37      -25.31     27.48 o 
 -12   0  16      107.76      113.15     33.51 o 
 -11   0  16       12.92       34.22     26.88 o 
 -10   0  16      108.25      101.36     39.06 o 
  -9   0  16      117.16      141.00     33.02 o 
  -8   0  16        2.17       -5.04     22.29 o 
  -7   0  16        0.47      -10.48     23.63 o 
  -6   0  16      340.43      474.68     58.64 o 
  -5   0  16      623.59      562.46     49.43 o 
  -4   0  16      494.29      543.57     50.08 o 
  -3   0  16      604.03      562.23     46.37 o 
  -2   0  16      261.68      260.80     34.16 o 
  -1   0  16       41.38       27.04     21.56 o 
   0   0  16       70.47       54.29     24.02 o 
   1   0  16       63.21       25.17     24.43 o 
   2   0  16      125.74       49.83     31.56 o 
   3   0  16       72.41       82.98     33.97 o 
   4   0  16        5.72      -25.38     25.38 o 
   5   0  16       83.07      107.72     37.77 o 
   6   0  16        0.61       50.42     31.12 o 
   7   0  16        3.34       -8.65     28.03 o 
   8   0  16      119.45      124.52     47.18 o 
   9   0  16        1.22       36.95     30.65 o 
 -14   1  16        0.04       16.87     23.89 o 
 -13   1  16       11.96       11.87     20.63 o 
 -12   1  16       57.75       18.39     19.38 o 
 -11   1  16      137.55      106.39     22.85 o 
 -10   1  16      345.85      347.46     31.92 o 
  -9   1  16     1195.94     1406.46     54.94 o 
  -8   1  16       91.00       87.22     22.65 o 
  -7   1  16       24.43        9.21     18.08 o 
  -6   1  16      473.10      451.34     36.95 o 
  -5   1  16     1119.87     1256.14     49.56 o 
  -4   1  16      357.97      354.96     30.22 o 
  -3   1  16     1419.09     1543.53     47.04 o 
  -2   1  16      673.36      667.40     35.18 o 
  -1   1  16       21.20       22.18     14.61 o 
   0   1  16        7.44       16.95     15.32 o 
   1   1  16     1569.37     1648.94     55.20 o 
   2   1  16       58.11       69.32     23.31 o 
   3   1  16      413.89      396.92     38.95 o 
   4   1  16      107.64      111.32     28.04 o 
   5   1  16      235.40      293.17     36.50 o 
   6   1  16        0.71       -0.32     19.14 o 
   7   1  16        5.22        6.29     18.86 o 
   8   1  16      101.90      109.62     25.03 o 
   9   1  16       14.91       10.14     21.18 o 
 -14   2  16        1.24      -18.48     23.34 o 
 -13   2  16       75.43      117.66     27.75 o 
 -12   2  16       14.61       18.22     21.54 o 
 -11   2  16        0.26      -13.22     17.69 o 
 -10   2  16       21.30       10.99     19.09 o 
  -9   2  16      261.53      280.39     32.94 o 
  -8   2  16       64.63       76.62     21.12 o 
  -7   2  16       45.06       24.06     20.89 o 
  -6   2  16       22.41       34.26     19.12 o 
  -5   2  16        5.83        1.93     15.58 o 
  -4   2  16        6.46        5.00     14.10 o 
  -3   2  16        4.82      -11.06     14.21 o 
  -2   2  16       12.60       24.88     15.12 o 
  -1   2  16      164.76      164.55     20.52 o 
   0   2  16      109.53       74.83     18.38 o 
   1   2  16       41.19       30.03     18.64 o 
   2   2  16       26.17       29.58     19.48 o 
   3   2  16        0.90      -10.57     17.08 o 
   4   2  16       44.14       39.78     23.61 o 
   5   2  16        0.64        0.88     18.81 o 
   6   2  16        1.36      -18.28     18.28 o 
   7   2  16        4.02       18.96     21.77 o 
   8   2  16       41.78       15.55     21.52 o 
   9   2  16      282.68      300.72     36.82 o 
 -13   3  16       54.59       37.43     24.64 o 
 -12   3  16        2.74       22.85     22.56 o 
 -11   3  16      549.43      523.78     41.63 o 
 -10   3  16        2.04        5.47     19.53 o 
  -9   3  16     1521.30     1590.51     58.75 o 
  -8   3  16       64.61       34.47     20.54 o 
  -7   3  16      372.68      332.81     34.39 o 
  -6   3  16       27.96       33.56     19.35 o 
  -5   3  16      157.04      123.21     22.30 o 
  -4   3  16       30.00        3.37     14.36 o 
  -3   3  16      180.10      145.25     20.22 o 
  -2   3  16      126.18      130.13     20.04 o 
  -1   3  16      646.23      677.10     37.77 o 
   0   3  16     1483.35     1576.26     61.11 o 
   1   3  16      356.10      364.13     31.71 o 
   2   3  16       17.84       23.20     19.30 o 
   3   3  16        0.01       -2.17     16.34 o 
   4   3  16       85.20       99.71     23.48 o 
   5   3  16        0.95      -18.74     18.74 o 
   6   3  16       78.84       40.24     26.37 o 
   7   3  16       64.76       11.15     21.46 o 
   8   3  16       11.94       14.26     21.20 o 
   9   3  16      148.52      111.91     27.74 o 
 -13   4  16        1.13      -21.68     24.05 o 
 -12   4  16        7.67       11.59     24.10 o 
 -11   4  16      169.11      106.86     27.66 o 
 -10   4  16        0.00       12.17     23.58 o 
  -9   4  16        3.09       -5.34     19.39 o 
  -8   4  16       77.38       83.24     22.37 o 
  -7   4  16       21.32       -0.58     17.83 o 
  -6   4  16        1.45       -3.93     17.26 o 
  -5   4  16        3.35      -10.50     15.35 o 
  -4   4  16       15.35       12.68     15.51 o 
  -3   4  16        6.34        7.37     13.62 o 
  -2   4  16       40.68       33.37     15.13 o 
  -1   4  16       17.51       27.81     20.51 o 
   0   4  16       60.17       44.85     18.02 o 
   1   4  16       68.98       63.50     19.67 o 
   2   4  16       59.56       44.01     19.79 o 
   3   4  16       16.00       18.86     18.56 o 
   4   4  16       10.40        3.81     18.17 o 
   5   4  16        5.95       -5.14     18.39 o 
   6   4  16        6.64      -17.39     18.65 o 
   7   4  16       20.42        4.78     20.84 o 
   8   4  16       93.75       98.03     26.88 o 
 -12   5  16      310.23      317.08     39.84 o 
 -11   5  16      111.31      144.42     36.97 o 
 -10   5  16       33.16       52.28     27.89 o 
  -9   5  16        8.86       -4.93     22.46 o 
  -8   5  16      979.84     1017.49     66.99 o 
  -7   5  16       70.59       42.22     19.07 o 
  -6   5  16       20.16       40.58     19.30 o 
  -5   5  16      161.24      128.85     22.42 o 
  -4   5  16       70.45       28.06     16.73 o 
  -3   5  16        9.55       12.18     15.27 o 
  -2   5  16       99.67      137.71     22.39 o 
  -1   5  16      612.65      551.45     36.03 o 
   0   5  16       62.55       41.50     18.96 o 
   1   5  16       18.65       -9.81     19.31 o 
   2   5  16       45.13       39.43     18.79 o 
   3   5  16        7.79       28.33     18.39 o 
   4   5  16      256.19      212.68     27.74 o 
   5   5  16       24.99       28.37     20.35 o 
   6   5  16        7.49       -4.65     19.74 o 
   7   5  16        8.71       20.11     23.51 o 
   8   5  16      186.82      173.06     36.42 o 
 -11   6  16        0.10       -8.37     24.55 o 
 -10   6  16       15.96      -23.11     23.11 o 
  -9   6  16        8.67        7.86     24.03 o 
  -8   6  16       29.19       53.17     24.64 o 
  -7   6  16        0.48      -20.27     20.27 o 
  -6   6  16        5.92      -11.38     16.75 o 
  -5   6  16       71.25       58.41     20.41 o 
  -4   6  16      156.47      218.11     25.92 o 
  -3   6  16       22.35       12.54     17.13 o 
  -2   6  16        4.77       -4.46     16.11 o 
  -1   6  16        0.70       -6.74     15.43 o 
   0   6  16       20.15        5.95     17.71 o 
   1   6  16        6.79        0.88     18.00 o 
   2   6  16       25.31       31.15     20.85 o 
   3   6  16       75.93       37.77     22.43 o 
   4   6  16       63.68       56.75     23.82 o 
   5   6  16       23.53       29.35     27.93 o 
   6   6  16        0.04      -18.34     24.76 o 
   7   6  16       26.37       71.64     36.15 o 
 -10   7  16      831.93      954.61     58.33 o 
  -9   7  16        6.80       29.96     26.88 o 
  -8   7  16      110.28       52.01     26.71 o 
  -7   7  16       10.44        4.75     22.74 o 
  -6   7  16       90.04       97.46     22.93 o 
  -5   7  16      390.77      452.06     52.15 o 
  -4   7  16      137.41       81.39     23.23 o 
  -3   7  16      193.73      129.77     25.90 o 
  -2   7  16      168.12       88.61     27.54 o 
  -1   7  16        0.25        7.31     19.11 o 
   0   7  16        7.32       18.50     20.83 o 
   1   7  16        2.17       -8.90     19.43 o 
   2   7  16       43.19        8.41     22.45 o 
   3   7  16      136.70       96.49     25.84 o 
   4   7  16        1.23      -20.97     20.97 o 
   5   7  16       60.31       95.35     29.98 o 
   6   7  16       28.68       46.41     32.41 o 
  -9   8  16       99.55       41.88     33.57 o 
  -8   8  16       28.11      -12.59     25.30 o 
  -7   8  16       27.98       42.07     30.10 o 
  -6   8  16        3.23       28.02     24.96 o 
  -5   8  16       12.80        8.56     24.22 o 
  -4   8  16       16.87        5.66     23.39 o 
  -3   8  16        4.99      -20.26     20.26 o 
  -2   8  16        0.00       -1.09     23.33 o 
  -1   8  16        5.60      -14.48     19.98 o 
   0   8  16        3.41       34.68     22.49 o 
   1   8  16        0.81       25.63     22.71 o 
   2   8  16        0.05      -21.56     21.56 o 
   3   8  16        4.26       -8.49     25.26 o 
   4   8  16        2.27       -4.93     26.89 o 
  -6   9  16       10.86       61.07     37.53 o 
  -5   9  16       27.52       50.01     34.27 o 
  -4   9  16       18.40       35.85     31.94 o 
  -3   9  16      221.89      218.17     40.92 o 
  -2   9  16       49.88       52.00     27.87 o 
  -1   9  16       75.65       79.29     26.69 o 
   0   9  16        0.48        0.15     22.56 o 
   1   9  16        1.13        5.13     26.77 o 
   2   9  16       31.28       49.32     30.66 o 
 -13   1  17        3.38       -2.74     21.65 o 
 -12   1  17       14.20       -4.73     21.85 o 
 -11   1  17       65.85       32.11     23.42 o 
 -10   1  17      120.77       63.76     28.35 o 
  -9   1  17        0.25       22.88     20.67 o 
  -8   1  17      212.34      199.30     29.45 o 
  -7   1  17      335.71      366.66     57.55 o 
  -6   1  17      783.32      903.61     61.37 o 
  -5   1  17      352.97      299.04     40.58 o 
  -4   1  17        0.55      -10.79     15.86 o 
  -3   1  17      113.17      120.10     19.61 o 
  -2   1  17      759.78      791.73     39.20 o 
  -1   1  17       87.48       72.51     18.44 o 
   0   1  17        0.21       -7.30     15.02 o 
   1   1  17       66.10       61.62     21.36 o 
   2   1  17        2.30       15.05     21.27 o 
   3   1  17      118.79      157.01     32.04 o 
   4   1  17      328.94      272.96     34.28 o 
   5   1  17        0.25      -19.40     19.40 o 
   6   1  17       12.39       -1.54     22.41 o 
   7   1  17       83.77      113.61     27.60 o 
   8   1  17       46.29       70.01     26.66 o 
 -13   2  17       46.57       55.71     27.06 o 
 -12   2  17        4.23       23.22     22.25 o 
 -11   2  17        0.01       23.73     22.85 o 
 -10   2  17       19.92       16.10     21.46 o 
  -9   2  17      128.48       91.02     29.43 o 
  -8   2  17      401.26      505.56     41.94 o 
  -7   2  17      222.66      264.12     31.62 o 
  -6   2  17       53.77       37.81     22.11 o 
  -5   2  17       19.36        8.12     17.62 o 
  -4   2  17       17.18        0.17     15.47 o 
  -3   2  17       86.81       73.48     20.19 o 
  -2   2  17       13.05       25.04     16.16 o 
  -1   2  17       17.94        3.97     16.66 o 
   0   2  17       89.30       57.44     19.62 o 
   1   2  17        2.79       22.74     18.94 o 
   2   2  17       23.07       -3.32     19.60 o 
   3   2  17       66.46       49.35     24.90 o 
   4   2  17       20.19       -6.48     20.36 o 
   5   2  17        7.95       10.11     20.78 o 
   6   2  17        0.02       -5.02     22.29 o 
   7   2  17       48.14       60.65     27.27 o 
   8   2  17       63.73       98.91     25.34 o 
 -12   3  17      126.96      126.60     31.35 o 
 -11   3  17      445.71      492.64     45.78 o 
 -10   3  17      338.18      375.52     36.66 o 
  -9   3  17       25.25       11.05     21.33 o 
  -8   3  17      433.98      479.10     41.86 o 
  -7   3  17       78.46       81.36     24.69 o 
  -6   3  17       18.68       -1.51     19.56 o 
  -5   3  17      281.36      279.65     29.08 o 
  -4   3  17        1.25        8.61     15.26 o 
  -3   3  17      335.52      351.05     28.58 o 
  -2   3  17     3318.90     3540.01     84.99 o 
  -1   3  17      823.31      951.48     43.55 o 
   0   3  17      263.02      358.59     36.74 o 
   1   3  17      282.59      254.89     32.24 o 
   2   3  17        0.88      -18.49     18.49 o 
   3   3  17       36.59       35.77     22.45 o 
   4   3  17        1.19      -19.69     19.69 o 
   5   3  17        2.14       -3.90     21.00 o 
   6   3  17       79.53       71.78     24.82 o 
   7   3  17       40.48       24.69     23.34 o 
 -12   4  17       52.04       60.54     28.03 o 
 -11   4  17       31.09       86.54     29.55 o 
 -10   4  17       61.18       25.68     25.42 o 
  -9   4  17       61.83       49.00     23.09 o 
  -8   4  17       28.74       21.15     24.03 o 
  -7   4  17        0.00       27.27     21.70 o 
  -6   4  17        8.78       34.66     21.77 o 
  -5   4  17       28.96       25.84     18.58 o 
  -4   4  17      108.29      100.95     21.55 o 
  -3   4  17      368.53      384.24     28.25 o 
  -2   4  17      126.16      175.65     38.24 o 
  -1   4  17        7.30       -1.90     18.86 o 
   0   4  17        0.01      -17.41     17.41 o 
   1   4  17        7.65       13.90     22.75 o 
   2   4  17       22.32       20.83     21.29 o 
   3   4  17        3.97      -18.97     18.97 o 
   4   4  17        0.04      -15.69     19.89 o 
   5   4  17       16.84       12.79     22.48 o 
   6   4  17      147.19      131.23     28.20 o 
   7   4  17        0.41       -4.47     22.16 o 
 -11   5  17        6.82       18.43     27.32 o 
 -10   5  17      158.10      163.40     31.73 o 
  -9   5  17       76.25       45.89     26.47 o 
  -8   5  17       18.89        0.13     22.71 o 
  -7   5  17       70.70       26.63     24.08 o 
  -6   5  17        4.42       12.45     19.90 o 
  -5   5  17      241.74      268.42     29.15 o 
  -4   5  17       97.24      146.81     21.97 o 
  -3   5  17        8.77       -8.57     16.30 o 
  -2   5  17     1033.15     1041.64     46.88 o 
  -1   5  17      226.22      242.88     27.78 o 
   0   5  17      140.80      112.69     35.15 o 
   1   5  17       14.94       10.25     19.25 o 
   2   5  17       71.13       51.88     23.13 o 
   3   5  17        1.58       -1.32     18.77 o 
   4   5  17       25.76       37.84     21.88 o 
   5   5  17       15.01       -7.79     22.63 o 
   6   5  17      170.84      172.42     41.21 o 
 -10   6  17        8.53       -3.55     25.91 o 
  -9   6  17       55.23       78.64     28.08 o 
  -8   6  17       25.27       -0.66     23.83 o 
  -7   6  17        8.90        6.72     23.33 o 
  -6   6  17       16.13        1.10     20.67 o 
  -5   6  17        0.00       -5.90     18.75 o 
  -4   6  17        0.04       -2.64     18.51 o 
  -3   6  17        5.54       -7.08     18.16 o 
  -2   6  17       73.22       39.19     19.29 o 
  -1   6  17        3.65        0.18     18.73 o 
   0   6  17       30.50        1.09     18.93 o 
   1   6  17        9.80       -3.10     20.86 o 
   2   6  17       18.74      -15.65     21.21 o 
   3   6  17        0.29      -21.01     21.01 o 
   4   6  17       41.96       26.65     24.02 o 
   5   6  17       44.25       24.25     24.18 o 
  -8   7  17       75.87       31.86     28.84 o 
  -7   7  17       15.09      -10.31     24.57 o 
  -6   7  17      131.46      146.75     31.55 o 
  -5   7  17       72.19       61.90     26.34 o 
  -4   7  17       83.60      110.30     27.98 o 
  -3   7  17        6.53       11.31     22.14 o 
  -2   7  17        0.44        5.99     21.09 o 
  -1   7  17       65.86       52.39     26.08 o 
   0   7  17      235.55      339.27     36.72 o 
   1   7  17        2.31      -21.20     21.20 o 
   2   7  17        1.38        9.01     22.81 o 
   3   7  17        1.12       -8.60     22.48 o 
   4   7  17       49.31       79.98     33.31 o 
  -6   8  17       34.72       15.40     32.77 o 
  -5   8  17        7.40       18.05     28.91 o 
  -4   8  17        7.52       26.24     29.23 o 
  -3   8  17        1.13      -24.61     24.61 o 
  -2   8  17       74.69       68.16     29.89 o 
  -1   8  17       28.71       12.93     23.60 o 
   0   8  17       62.37       62.64     26.23 o 
   1   8  17       10.96       -3.10     23.07 o 
 -12   0  18      135.38      211.16     50.72 o 
 -11   0  18      252.10      312.23     81.74 o 
 -10   0  18      261.14      224.83     51.57 o 
  -9   0  18      224.68      236.83     55.25 o 
  -8   0  18       48.90       40.65     35.65 o 
  -7   0  18        4.41      -15.95     31.42 o 
  -6   0  18        1.02      -11.57     30.00 o 
  -5   0  18       81.08      116.08     41.37 o 
  -4   0  18       85.21       99.87     29.32 o 
  -3   0  18        9.01        5.21     22.31 o 
  -2   0  18      474.61      588.32     72.32 o 
  -1   0  18        4.38       18.47     24.01 o 
   0   0  18       71.01       85.71     32.68 o 
   1   0  18      342.75      316.98     76.66 o 
   2   0  18        0.06       33.91     32.19 o 
   3   0  18       48.83       26.34     33.24 o 
   4   0  18        1.93       -2.89     32.19 o 
   5   0  18      216.17      166.05     50.50 o 
   6   0  18        0.24        9.53     47.14 o 
 -12   1  18       23.84       -1.18     24.03 o 
 -11   1  18       26.79       26.98     25.75 o 
 -10   1  18      213.79      204.42     33.51 o 
  -9   1  18      178.98      207.93     34.07 o 
  -8   1  18       16.37       -6.18     20.56 o 
  -7   1  18       61.42       33.20     24.47 o 
  -6   1  18       92.71       83.01     26.68 o 
  -5   1  18       59.72       34.16     21.89 o 
  -4   1  18      113.02       73.44     19.73 o 
  -3   1  18      786.33      845.97     42.10 o 
  -2   1  18      440.84      431.44     31.56 o 
  -1   1  18       50.54       50.25     18.80 o 
   0   1  18       24.39       40.19     18.84 o 
   1   1  18      329.92      335.14     38.89 o 
   2   1  18       35.47       72.33     25.28 o 
   3   1  18        6.03       23.57     23.63 o 
   4   1  18        3.75      -22.82     22.88 o 
   5   1  18       30.45       55.31     28.27 o 
   6   1  18        0.00        3.54     24.05 o 
 -11   2  18        4.16        4.26     28.39 o 
 -10   2  18        1.10      -10.16     23.16 o 
  -9   2  18        7.71        1.30     21.59 o 
  -8   2  18        6.94       19.19     21.73 o 
  -7   2  18       30.58        9.62     22.54 o 
  -6   2  18       27.65       18.11     25.88 o 
  -5   2  18       34.67       48.79     23.41 o 
  -4   2  18       19.47        1.71     17.58 o 
  -3   2  18       83.61      116.44     21.40 o 
  -2   2  18        0.45        8.42     17.79 o 
  -1   2  18      125.94      108.54     22.83 o 
   0   2  18        2.78       24.98     19.84 o 
   1   2  18       27.96       64.04     24.09 o 
   2   2  18      108.42       60.87     25.57 o 
   3   2  18       28.24        9.36     23.97 o 
   4   2  18        0.64       41.16     25.20 o 
   5   2  18      102.28      110.36     32.14 o 
   6   2  18       62.61       72.44     27.71 o 
 -11   3  18        2.12      -10.31     32.97 o 
 -10   3  18      172.72      111.75     39.31 o 
  -9   3  18       29.21       24.69     24.85 o 
  -8   3  18       12.64       -5.29     22.20 o 
  -7   3  18       59.39       43.35     24.47 o 
  -6   3  18       52.21       41.57     24.43 o 
  -5   3  18      729.18      722.27     46.08 o 
  -4   3  18      528.49      546.41     35.63 o 
  -3   3  18       44.29        8.38     17.05 o 
  -2   3  18      600.14      605.15     50.73 o 
  -1   3  18        0.66        6.11     17.17 o 
   0   3  18       47.72        4.43     18.98 o 
   1   3  18       29.14      -18.79     20.10 o 
   2   3  18       18.20      -20.48     20.48 o 
   3   3  18        6.06       20.33     23.14 o 
   4   3  18        0.04       -4.62     22.82 o 
   5   3  18       32.48       16.85     28.71 o 
   6   3  18      267.31      325.75     49.13 o 
 -10   4  18       11.39       44.86     29.38 o 
  -9   4  18        5.69        7.69     25.47 o 
  -8   4  18        0.05       29.31     25.24 o 
  -7   4  18        9.81       26.85     23.81 o 
  -6   4  18       45.74       29.33     22.29 o 
  -5   4  18       10.64       12.41     19.74 o 
  -4   4  18        0.11       -9.65     17.01 o 
  -3   4  18       12.88        0.11     18.61 o 
  -2   4  18        2.67      -16.98     16.98 o 
  -1   4  18        0.58       10.22     19.36 o 
   0   4  18        2.44        5.50     19.16 o 
   1   4  18       51.13       68.27     25.42 o 
   2   4  18       20.31       24.44     21.70 o 
   3   4  18        5.94       17.81     21.96 o 
   4   4  18        7.61      -11.84     23.12 o 
   5   4  18      108.96      109.31     30.31 o 
  -9   5  18      344.62      370.04     46.38 o 
  -8   5  18        5.11      -14.36     25.39 o 
  -7   5  18        3.57        7.27     24.59 o 
  -6   5  18       60.79       28.80     23.24 o 
  -5   5  18        0.04       -7.85     18.29 o 
  -4   5  18      460.69      514.30     37.95 o 
  -3   5  18        8.58       17.01     19.71 o 
  -2   5  18       13.41        6.25     19.34 o 
  -1   5  18       80.82      103.99     24.55 o 
   0   5  18       48.79       34.25     22.94 o 
   1   5  18       18.79       -1.25     21.36 o 
   2   5  18       73.37       63.27     32.62 o 
   3   5  18      108.09      161.21     30.86 o 
   4   5  18       68.66       58.54     27.93 o 
  -8   6  18       61.17       23.43     31.55 o 
  -7   6  18        1.40      -23.89     23.89 o 
  -6   6  18       14.83       -1.95     25.06 o 
  -5   6  18        0.19      -16.61     19.29 o 
  -4   6  18        4.26      -20.27     20.29 o 
  -3   6  18        0.25      -11.11     19.10 o 
  -2   6  18        0.62       16.64     20.74 o 
  -1   6  18      157.11       63.78     25.24 o 
   0   6  18        1.51      -15.15     22.91 o 
   1   6  18       24.81        4.68     24.37 o 
   2   6  18        9.31       20.12     26.51 o 
   3   6  18        0.34      -24.86     24.86 o 
  -6   7  18      110.45      106.69     32.26 o 
  -5   7  18       29.89       20.33     30.45 o 
  -4   7  18        7.60        8.91     36.76 o 
  -3   7  18       12.16       28.28     25.26 o 
  -2   7  18       83.28       90.09     28.79 o 
  -1   7  18       80.79       59.90     28.81 o 
   0   7  18        0.13       -7.81     23.92 o 
   1   7  18      118.39      169.09     61.17 o 
 -10   1  19       20.78        4.96     25.66 o 
  -9   1  19       93.63      100.16     30.93 o 
  -8   1  19        0.75       -0.34     25.05 o 
  -7   1  19       19.96        0.72     24.83 o 
  -6   1  19      449.46      488.22     54.91 o 
  -5   1  19       24.66       20.78     22.84 o 
  -4   1  19       82.63      102.40     24.27 o 
  -3   1  19        3.66       18.05     18.60 o 
  -2   1  19        0.45      -17.19     17.19 o 
  -1   1  19        0.11       13.22     19.26 o 
   0   1  19      259.89      425.77     59.18 o 
   1   1  19       36.73       79.27     28.27 o 
   2   1  19      356.27      549.16     57.00 o 
   3   1  19       22.83       43.49     27.73 o 
   4   1  19       18.27        1.46     29.00 o 
 -10   2  19        6.76       19.04     35.30 o 
  -9   2  19        5.58       23.87     25.93 o 
  -8   2  19       25.17       41.91     26.41 o 
  -7   2  19        0.84      -18.92     25.28 o 
  -6   2  19        0.21       18.55     23.56 o 
  -5   2  19       35.09       22.47     21.70 o 
  -4   2  19      115.75       75.43     22.17 o 
  -3   2  19       21.14       17.93     19.02 o 
  -2   2  19        3.91       40.43     20.83 o 
  -1   2  19      100.38       97.98     23.80 o 
   0   2  19      169.62      125.94     25.44 o 
   1   2  19       52.89       75.97     30.11 o 
   2   2  19       24.32        2.17     24.52 o 
   3   2  19       11.39      -17.10     24.50 o 
   4   2  19       48.94       16.89     25.45 o 
  -9   3  19       20.38       13.40     25.80 o 
  -8   3  19        9.24       24.60     24.32 o 
  -7   3  19       47.30       55.52     25.33 o 
  -6   3  19      312.53      296.88     43.94 o 
  -5   3  19      518.74      597.31     54.49 o 
  -4   3  19        4.94       -8.03     19.07 o 
  -3   3  19       33.44       52.26     22.27 o 
  -2   3  19      173.81      209.32     28.34 o 
  -1   3  19      224.65      223.81     37.91 o 
   0   3  19      116.36      106.29     26.88 o 
   1   3  19        1.23      -23.03     23.03 o 
   2   3  19       11.47       -4.05     25.34 o 
   3   3  19       10.80       -5.72     23.69 o 
   4   3  19        2.09      -41.71     41.71 o 
  -8   4  19        8.10       34.63     24.76 o 
  -7   4  19       11.48        2.49     23.21 o 
  -6   4  19      157.95      119.99     29.58 o 
  -5   4  19      150.57      139.73     26.20 o 
  -4   4  19       12.61       11.56     21.17 o 
  -3   4  19       34.80       18.24     21.03 o 
  -2   4  19        0.35        2.90     20.31 o 
  -1   4  19       18.68       32.40     20.74 o 
   0   4  19       19.84       15.94     20.93 o 
   1   4  19        5.66      -10.70     21.93 o 
   2   4  19       27.89       -3.01     22.57 o 
   3   4  19        3.04       32.48     31.64 o 
  -7   5  19       54.26       38.25     25.96 o 
  -6   5  19       51.75       40.83     24.84 o 
  -5   5  19       33.31       22.49     23.70 o 
  -4   5  19       30.95       52.45     24.92 o 
  -3   5  19        8.49      -19.61     21.57 o 
  -2   5  19       22.94      -12.42     21.44 o 
  -1   5  19        0.14        3.26     23.74 o 
   0   5  19        0.05       25.23     24.64 o 
   1   5  19        0.02       11.07     24.01 o 
  -4   6  19       42.18       24.28     28.32 o 
  -3   6  19        0.96      -21.68     21.68 o 
  -2   6  19       10.04        4.07     25.83 o 
  -1   6  19       28.05      -74.41     74.41 o 
  -8   0  20       44.72       58.49     78.54 o 
  -7   0  20        4.11       20.67     38.19 o 
  -6   0  20      205.58      233.03     47.28 o 
  -5   0  20       68.32       48.04     51.76 o 
  -4   0  20       29.05       39.14     40.57 o 
  -3   0  20       84.89      125.45     34.50 o 
  -2   0  20       63.67       91.95     43.09 o 
  -1   0  20       49.71       51.60     35.05 o 
   0   0  20        7.32      -14.78     32.73 o 
   1   0  20      147.86      225.36     54.46 o 
   2   0  20       18.07       27.85     38.65 o 
  -7   1  20        0.15      -25.36     25.36 o 
  -6   1  20      246.87      256.58     35.54 o 
  -5   1  20      476.08      618.72     55.14 o 
  -4   1  20      137.19      144.57     38.08 o 
  -3   1  20      355.58      348.94     33.19 o 
  -2   1  20        8.19       31.85     21.76 o 
  -1   1  20       17.06      -13.66     21.81 o 
   0   1  20       11.71       19.54     26.44 o 
   1   1  20       18.32       24.26     27.43 o 
   2   1  20        3.45       32.63     36.77 o 
  -7   2  20       28.38       82.27     30.82 o 
  -6   2  20        4.11      -21.53     25.00 o 
  -5   2  20       91.42       74.02     25.83 o 
  -4   2  20       18.69       37.04     24.41 o 
  -3   2  20       18.86        9.74     22.53 o 
  -2   2  20       85.44       50.58     22.72 o 
  -1   2  20        0.01       29.47     24.87 o 
   0   2  20       21.68       11.61     26.33 o 
   1   2  20        7.93       12.53     29.27 o 
  -6   3  20      249.67      255.64     36.62 o 
  -5   3  20        1.00      -21.56     21.56 o 
  -4   3  20       41.79        5.21     26.46 o 
  -3   3  20        0.00        7.65     21.99 o 
  -2   3  20      322.84      369.90     35.22 o 
  -1   3  20        4.40      -17.42     20.43 o 
   0   3  20       75.07       50.54     26.77 o 
  -4   4  20      109.57      116.55     58.60 o 
  -3   4  20      102.89      125.98     30.46 o 
  -2   4  20        7.11       -8.12     27.50 o 
                                                 
